# Supplementary material for: Lipid profile of Mexican children with Down syndrome
Source: BMC Pediatr. 2021 Feb 13;21:77. doi: 10.1186/s12887-021-02542-1 (PMC7881458; doi:10.1186/s12887-021-02542-1)
Supplement: Supplementary file 3 — Additional file 3. [file 12887_2021_2542_MOESM3_ESM.xlsx]

## Sheet: Hoja1
																																					Lipid profile of Mexican children with Down symdrome
																																					Authors: Silvestre García de la Puente, Karla A. Flores Arizmendi, María J. Delgado Montemayor, Tania T. Vargas Robledo
ID	cytogenetics	weight Kg	percentile weight	height cm	percentile height	sex	age years	age 2_9	age 4 groups	age 3 groups	age 11_18	IMC	percentile IMC	overweight_obesity	nutrition	waist	waist/length index	central obesity	CT	TG	LDLC	HDLC	non-hdl chol	high chol	chol classific	high LDL	LDL classific	high TG	TG classific	low HDL	HDL classific	high non-HDL	non-HDL classific	dyslipidemia classification	high chol and low HDL	muliple dyslip	dyslipidemia	simple classif	highTG with lowHDL	highTG and highcol or LDL	border or highchol	border or high triglyd	border or highLDL	border or low HDL	border or high non-HDL chol	obesity	nutrition 2
363	REGULAR	10.6	50	80	50	0	2	0	0	0	0	16.5625	75	0	1				96	64	54	30	66.4	0	0	0	0	0	0	1	2	0	0	3	0	0	1	1	0	0	0	0	0	1	0	0	0
310	REGULAR	10.18	25	79	25	0	2	0	0	0	0	16.3115	75	0	1				178	99	110	49	129.5	0	1	0	0	0	1	0	0	0	1	0	0	0	0	0	0	0	1	1	0	0	1	0	0
300	REGULAR	9.535	10	76.8	10	1	2	0	0	0	0	16.1658	50	0	1				144	67	91	39	104.8	0	0	0	0	0	0	1	2	0	0	3	0	0	1	1	0	0	0	0	0	1	0	0	0
266	REGULAR	9.46	10	79	25	1	2	0	0	0	0	15.1578	50	0	1				180	88	116	46	134	0	1	0	1	0	0	0	0	0	1	0	0	0	0	0	0	0	1	0	1	0	1	0	0
330	REGULAR	10.4	25	79	25	1	2	0	0	0	0	16.664	50	0	1				184	111	108	54	130.1	0	1	0	0	1	2	0	0	0	1	2	0	0	1	1	0	0	1	1	0	0	1	0	0
133	NOT SPECIFIED	7.4	2	72		0	2.1	0	0	0	0	14.2747	10	0	1				114	50	88	16	98.4	0	0	0	0	0	0	1	2	0	0	3	0	0	1	1	0	0	0	0	0	1	0	0	0
379	REGULAR	10.3	25	82	75	0	2.1	0	0	0	0	15.3183	50	0	1				149	76	103	31	117.7	0	0	0	0	0	1	1	2	0	0	3	0	0	1	1	0	0	0	1	0	1	0	0	0
61	REGULAR	10.3	25	79.7	25	1	2.1	0	0	0	0	16.2151	50	0	1				146	92	98	30	116.4	0	0	0	0	0	1	1	2	0	0	3	0	0	1	1	0	0	0	1	0	1	0	0	0
69	REGULAR	9.885	2	76	5	1	2.1	0	0	0	0	17.1139	75	0	1	57	0.75	1	201	70	149	38	162.6	1	2	1	2	0	0	1	2	1	2	4	1	0	1	2	0	0	1	0	1	1	1	0	0
308	REGULAR	11.4	50	86.5	98	0	2.2	0	0	0	0	15.2361	50	0	1				160	95	84	57	102.6	0	0	0	0	0	1	0	0	0	0	0	0	0	0	0	0	0	0	1	0	0	0	0	0
273	REGULAR	10.6	50	81	50	0	2.2	0	0	0	0	16.1561	75	0	1	47	0.580247	1	196	101	137	39	156.8	0	1	1	2	1	2	1	2	1	2	4	0	1	1	2	1	1	1	1	1	1	1	0	0
121	REGULAR	12.7	75	84.5	75	1	2.2	0	0	0	0	17.7865	75	0	1	48	0.568047	1	100	53	60	30	70.2	0	0	0	0	0	0	1	2	0	0	3	0	0	1	1	0	0	0	0	0	1	0	0	0
323	NOT SPECIFIED	11.5	50	85.5	75	1	2.2	0	0	0	0	15.7313	50	0	1				154	57	95	48	106	0	0	0	0	0	0	0	0	0	0	0	0	0	0	0	0	0	0	0	0	0	0	0	0
48	REGULAR	12.7	75	86	75	1	2.2	0	0	0	0	17.1714	75	0	1				169	120	105	40	128.9	0	0	0	0	1	2	0	1	0	1	2	0	0	1	1	0	0	0	1	0	1	1	0	0
355	REGULAR	7.68	2	76.6	5	1	2.2	0	0	0	0	13.0889	5	0	0				129	217	61	25	104.5	0	0	0	0	1	2	1	2	0	0	4	0	0	1	2	1	0	0	1	0	1	0	0	0
9	REGULAR	12.78	75	84	75	1	2.2	0	0	0	0	18.1122	85	1	2				180	50	110	60	120.2	0	1	0	1	0	0	0	0	0	1	0	0	0	0	0	0	0	1	0	1	0	1	0	1
65	REGULAR	8.3	2	75	10	0	2.3	0	0	0	0	14.7556	25	0	1				182	68	126	43	139.5	0	1	0	1	0	0	0	1	0	1	0	0	0	0	0	0	0	1	0	1	1	1	0	0
317	MOSAICISM	9.2	10	79	25	0	2.3	0	0	0	0	14.7412	25	0	1				182	86	124	41	141.4	0	1	0	1	0	1	0	1	0	1	0	0	0	0	0	0	0	1	1	1	1	1	0	0
114	REGULAR	8.3	2	73.9	5	0	2.4	0	0	0	0	15.1981	50	0	1				180	84	116	48	132.4	0	1	0	1	0	1	0	0	0	1	0	0	0	0	0	0	0	1	1	1	0	1	0	0
125	REGULAR	8.43	2	76.4	5	1	2.4	0	0	0	0	14.4424	10	0	1				118	60	77	29	89.3	0	0	0	0	0	0	1	2	0	0	3	0	0	1	1	0	0	0	0	0	1	0	0	0
230	REGULAR	8.55	2	82.7	50	1	2.4	0	0	0	0	12.5013	5	0	0				115	85	60	38	77.1	0	0	0	0	0	1	1	2	0	0	3	0	0	1	1	0	0	0	1	0	1	0	0	0
98	MOSAICISM	10.48	25	84.6	50	0	2.5	0	0	0	0	14.6427	10	0	1				150	115	89	39	111.5	0	0	0	0	1	2	1	2	0	0	4	0	0	1	2	1	0	0	1	0	1	0	0	0
286	REGULAR	10.4	25	82	25	0	2.5	0	0	0	0	15.467	50	0	1	42	0.512195	1	218	53	145	62	156	1	2	1	2	0	0	0	0	1	2	1	0	0	1	1	0	0	1	0	1	0	1	0	0
328	REGULAR	11.98	50	87	75	0	2.5	0	0	0	0	15.8277	50	0	1				211	107	146	44	167.5	1	2	1	2	1	2	0	1	1	2	4	0	0	1	2	0	1	1	1	1	1	1	0	0
45	REGULAR	11.7	25	86	50	1	2.5	0	0	0	0	15.8194	50	0	1				146	46	82	55	91	0	0	0	0	0	0	0	0	0	0	0	0	0	0	0	0	0	0	0	0	0	0	0	0
165	REGULAR	9.735	5	69	2	1	2.5	0	0	0	0	20.4474	95	1	3				96	63	58	26	70.2	0	0	0	0	0	0	1	2	0	0	3	0	0	1	1	0	0	0	0	0	1	0	1	2
374	REGULAR	10	10	78.7	5	1	2.5	0	0	0	0	16.1455	50	0	1				138	82	85	37	101.2	0	0	0	0	0	1	1	2	0	0	3	0	0	1	1	0	0	0	1	0	1	0	0	0
126	NOT SPECIFIED	9.7	5	79	5	1	2.5	0	0	0	0	15.5424	50	0	1				104	87	59	28	76.3	0	0	0	0	0	1	1	2	0	0	3	0	0	1	1	0	0	0	1	0	1	0	0	0
74	REGULAR	14	75	97	98	1	2.6	0	0	0	0	14.8794	25	0	1				142	76	97	30	111.9	0	0	0	0	0	1	1	2	0	0	3	0	0	1	1	0	0	0	1	0	1	0	0	0
333	REGULAR	10.88	10	82	25	1	2.6	0	0	0	0	16.1808	50	0	1				117	126	64	28	89	0	0	0	0	1	2	1	2	0	0	4	0	0	1	2	1	0	0	1	0	1	0	0	0
380	REGULAR	9.8	5	80	10	1	2.6	0	0	0	0	15.3125	25	0	1				172	97	103	50	122	0	1	0	0	0	1	0	0	0	1	0	0	0	0	0	0	0	1	1	0	0	1	0	0
356	REGULAR	10.6	10	78.5	5	1	2.6	0	0	0	0	17.2015	75	0	1				179	116	129	27	152.2	0	1	0	1	1	2	1	2	1	2	4	0	0	1	2	1	0	1	1	1	1	1	0	0
221	REGULAR	12.82	75	80	25	0	2.7	0	0	0	0	20.0312	95	1	3				137	67	86	38	99.1	0	0	0	0	0	0	1	2	0	0	3	0	0	1	1	0	0	0	0	0	1	0	1	2
12	REGULAR	9	2	85	75	0	2.7	0	0	0	0	12.4567	5	0	0	41	0.482353	0	103	119	59	21	82.4	0	0	0	0	1	2	1	2	0	0	4	0	0	1	2	1	0	0	1	0	1	0	0	0
321	REGULAR	10.92	25	84	50	0	2.7	0	0	0	0	15.4762	50	0	1				101	122	59	18	83.5	0	0	0	0	1	2	1	2	0	0	4	0	0	1	2	1	0	0	1	0	1	0	0	0
73	REGULAR	11	25	84.7	50	0	2.7	0	0	0	0	15.333	50	0	1	43	0.507674	1	186	145	126	31	155.4	0	1	0	1	1	2	1	2	1	2	4	0	0	1	2	1	0	1	1	1	1	1	0	0
176	REGULAR	10.29	10	83.1	25	1	2.7	0	0	0	0	14.9009	25	0	1				163	58	111	41	122.4	0	0	0	1	0	0	0	1	0	1	0	0	0	0	0	0	0	0	0	1	1	1	0	0
18	NOT SPECIFIED	13.3	75	95	98	1	2.7	0	0	0	0	14.7368	25	0	1				184	115	118	43	140.7	0	1	0	1	1	2	0	1	0	1	2	0	0	1	1	0	0	1	1	1	1	1	0	0
316	MOSAICISM	10.5	25	82	25	0	2.8	0	0	0	0	15.6157	50	0	1				141	79	96	29	111.7	0	0	0	0	0	1	1	2	0	0	3	0	0	1	1	0	0	0	1	0	1	0	0	0
331	REGULAR	8.835	2	76.4	5	0	2.8	0	0	0	0	15.1363	50	0	1				133	81	97	20	112.8	0	0	0	0	0	1	1	2	0	0	3	0	0	1	1	0	0	0	1	0	1	0	0	0
283	REGULAR	10.3	25	80.7	25	0	2.8	0	0	0	0	15.8158	50	0	1				109	89	59	32	77.2	0	0	0	0	0	1	1	2	0	0	3	0	0	1	1	0	0	0	1	0	1	0	0	0
255	REGULAR	10.06	25	83	50	0	2.8	0	0	0	0	14.603	25	0	1				192	93	137	36	156	0	1	1	2	0	1	1	2	1	2	4	1	0	1	2	0	0	1	1	1	1	1	0	0
319	REGULAR	9.52	2	79	5	1	2.8	0	0	0	0	15.254	25	0	1	47	0.494737	0	120	41	65	47	72.8	0	0	0	0	0	0	0	0	0	0	0	0	0	0	0	0	0	0	0	0	0	0	0	0
123	REGULAR	10.82	10	84	25	1	2.8	0	0	0	0	15.3345	25	0	1	44	0.52381	1	164	63	114	37	126.6	0	0	0	1	0	0	1	2	0	1	3	0	0	1	1	0	0	0	0	1	1	1	0	0
1	REGULAR	13.6	75	88	75	1	2.8	0	0	0	0	17.562	90	1	2	57	0.647727	1	142	70	94	34	108	0	0	0	0	0	0	1	2	0	0	3	0	0	1	1	0	0	0	0	0	1	0	0	1
291	REGULAR	12.55	50	90	90	1	2.8	0	0	0	0	15.4938	25	0	1	45.5	0.505556	1	138	74	81	42	95.9	0	0	0	0	0	0	0	1	0	0	0	0	0	0	0	0	0	0	0	0	1	0	0	0
154	REGULAR	9.6	5	76	2	1	2.8	0	0	0	0	16.6205	50	0	1				165	114	33	33	132.3	0	0	0	0	1	2	1	2	0	1	4	0	0	1	2	1	0	0	1	0	1	1	0	0
318	REGULAR	13.01	75	88	75	1	2.8	0	0	0	0	16.8001	75	0	1				182	71	112	56	125.8	0	1	0	1	0	0	0	0	0	1	0	0	0	0	0	0	0	1	0	1	0	1	0	0
152	REGULAR	14.25	90	90	98	0	2.9	0	0	0	0	17.5926	90	1	2				136	76	77	44	92.2	0	0	0	0	0	1	0	1	0	0	0	0	0	0	0	0	0	0	1	0	1	0	0	1
91	REGULAR	12.53	50	90.5	90	1	2.9	0	0	0	0	15.2987	25	0	1				146	66	96	37	109.2	0	0	0	0	0	0	1	2	0	0	3	0	0	1	1	0	0	0	0	0	1	0	0	0
274	REGULAR	11.8	25	80.3	10	1	2.9	0	0	0	0	18.3	90	1	2				175	91	122	34	140.6	0	1	0	1	0	1	1	2	0	1	3	0	0	1	1	0	0	1	1	1	1	1	0	1
26	REGULAR	10.8	10	89	75	1	2.9	0	0	0	0	13.6346	5	0	0				197	126	135	37	160.5	0	1	1	2	1	2	1	2	1	2	4	0	1	1	2	1	1	1	1	1	1	1	0	0
220	REGULAR	11.1	10	86.3	50	1	2.9	0	0	0	0	14.904	25	0	1	47	0.544612	1	218	80	146	56	162.3	1	2	1	2	0	1	0	0	1	2	1	0	0	1	1	0	0	1	1	1	0	1	0	0
85	REGULAR	10.3	10	83	25	0	3.1	0	0	0	0	14.9514	10	0	1				195	101	116	58	136.6	0	1	0	1	1	2	0	0	0	1	2	0	0	1	1	0	0	1	1	1	0	1	0	0
371	REGULAR	9.6	2	80	2	1	3.1	0	0	0	0	15	25	0	1				171	53	123	37	134	0	1	0	1	0	0	1	2	0	1	3	0	0	1	1	0	0	1	0	1	1	1	0	0
287	REGULAR	10.7	10	87	50	0	3.2	0	0	0	0	14.1366	10	0	1				169	42	124	37	132.1	0	0	0	1	0	0	1	2	0	1	3	0	0	1	1	0	0	0	0	1	1	1	0	0
295	REGULAR	10.7	10	87	50	0	3.2	0	0	0	0	14.1366	10	0	1				169	42	124	37	132.1	0	0	0	1	0	0	1	2	0	1	3	0	0	1	1	0	0	0	0	1	1	1	0	0
171	NOT SPECIFIED	13.25	50	88.5	50	1	3.2	0	0	0	0	16.9172	75	0	1	52	0.587571	1	161	80	112	32	129	0	0	0	1	0	1	1	2	0	1	3	0	0	1	1	0	0	0	1	1	1	1	0	0
322	REGULAR	13.25	50	89	50	1	3.2	0	0	0	0	16.7277	75	0	1				131	135	69	35	96	0	0	0	0	1	2	1	2	0	0	4	0	0	1	2	1	0	0	1	0	1	0	0	0
352	REGULAR	13	50	88	50	1	3.2	0	0	0	0	16.7872	75	0	1				172	87	115	40	132.3	0	1	0	1	0	1	1	2	0	1	3	0	0	1	1	0	0	1	1	1	1	1	0	0
189	TRANSLOCATION	10.85	10	80	10	0	3.3	0	0	0	0	16.9531	75	0	1	47	0.5875	1	140	54	80	50	90.4	0	0	0	0	0	0	0	0	0	0	0	0	0	0	0	0	0	0	0	0	0	0	0	0
243	REGULAR	11.96	25	85	25	0	3.3	0	0	0	0	16.5536	75	0	1	51	0.6	1	147	74	98	34	113.2	0	0	0	0	0	0	1	2	0	0	3	0	0	1	1	0	0	0	0	0	1	0	0	0
14	REGULAR	14.2	75	93.3	98	0	3.3	0	0	0	0	16.3127	75	0	1				145	74	97	33	111.8	0	0	0	0	0	0	1	2	0	0	3	0	0	1	1	0	0	0	0	0	1	0	0	0
87	REGULAR	10	5	86.1	50	0	3.3	0	0	0	0	13.4894	10	0	1				249	206	171	37	212.4	1	2	1	2	1	2	1	2	1	2	4	0	1	1	2	1	1	1	1	1	1	1	0	0
36	REGULAR	11.44	10	85	25	1	3.3	0	0	0	0	15.8339	25	0	1	51	0.6	1	148	64	102	33	114.7	0	0	0	0	0	0	1	2	0	0	3	0	0	1	1	0	0	0	0	0	1	0	0	0
151	REGULAR	13.3	50	92	75	1	3.3	0	0	0	0	15.7136	50	0	1				142	119	84	35	107.3	0	0	0	0	1	2	1	2	0	0	4	0	0	1	2	1	0	0	1	0	1	0	0	0
233	REGULAR	11.23	10	88.7	50	1	3.4	0	0	0	0	14.2736	10	0	1				157	69	103	41	116.5	0	0	0	0	0	0	0	1	0	0	0	0	0	0	0	0	0	0	0	0	1	0	0	0
138	NOT SPECIFIED	14.1	75	98	98	1	3.4	0	0	0	0	14.6814	10	0	1				200	69	149	37	163.2	1	2	1	2	0	0	1	2	1	2	4	1	0	1	2	0	0	1	0	1	1	1	0	0
153	TRANSLOCATION	10.5	5	85	10	0	3.5	0	0	0	0	14.5329	10	0	1	45	0.529412	1	110	68	69	28	82.4	0	0	0	0	0	0	1	2	0	0	3	0	0	1	1	0	0	0	0	0	1	0	0	0
166	REGULAR	11.93	10	87.9	25	1	3.5	0	0	0	0	15.4405	50	0	1				158	102	97	40	117.8	0	0	0	0	1	2	0	1	0	0	2	0	0	1	1	0	0	0	1	0	1	0	0	0
343	TRANSLOCATION	12.8	25	87	25	0	3.6	0	0	0	0	16.9111	75	0	1	49	0.371212	0	117	122	43	50	67.3	0	0	0	0	1	2	0	0	0	0	2	0	0	1	1	0	0	0	1	0	0	0	0	0
149	REGULAR	14.2	50	93	75	0	3.6	0	0	0	0	16.4181	75	0	1				198	83	140	42	156.1	0	1	1	2	0	1	0	1	1	2	1	0	0	1	1	0	0	1	1	1	1	1	0	0
200	REGULAR	10.6	5	81.2	2	1	3.6	0	0	0	0	16.0766	50	0	1				190	160	126	32	157.7	0	1	0	1	1	2	1	2	1	2	4	0	0	1	2	1	0	1	1	1	1	1	0	0
278	REGULAR	10.5	5	87.5	25	0	3.7	0	0	0	0	13.7143	10	0	1				171	120	106	41	130.1	0	1	0	0	1	2	0	1	0	1	2	0	0	1	1	0	0	1	1	0	1	1	0	0
271	REGULAR	12.34	10	88	25	1	3.7	0	0	0	0	15.9349	50	0	1	53	0.602273	1	127	91	78	31	96	0	0	0	0	0	1	1	2	0	0	3	0	0	1	1	0	0	0	1	0	1	0	0	0
17	REGULAR	11.31	10	83	2	1	3.7	0	0	0	0	16.4175	50	0	1				172	53	112	49	123	0	1	0	1	0	0	0	0	0	1	0	0	0	0	0	0	0	1	0	1	0	1	0	0
64	REGULAR	11.262	10	95	75	1	3.8	0	0	0	0	12.4787	5	0	0				149	38	87	55	94.4	0	0	0	0	0	0	0	0	0	0	0	0	0	0	0	0	0	0	0	0	0	0	0	0
49	REGULAR	13	25	88	25	1	3.8	0	0	0	0	16.7872	75	0	1				129	63	80	36	93	0	0	0	0	0	0	1	2	0	0	3	0	0	1	1	0	0	0	0	0	1	0	0	0
110	REGULAR	21.5	98	103	98	1	3.8	0	0	0	0	20.2658	95	1	3	63	0.61165	1	170	122	122	24	146.4	0	1	0	1	1	2	1	2	1	2	4	0	0	1	2	1	0	1	1	1	1	1	1	2
213	NOT SPECIFIED	16.1	75	92	75	0	3.9	0	0	0	0	19.0217	95	1	3				117	66	68	36	81.2	0	0	0	0	0	0	1	2	0	0	3	0	0	1	1	0	0	0	0	0	1	0	1	2
307	MOSAICISM	14.3	50	89.5	50	0	3.9	0	0	0	0	17.8521	85	1	2	56	0.647399	1	192	65	131	48	144.2	0	1	1	2	0	0	0	0	0	1	1	0	0	1	1	0	0	1	0	1	0	1	0	1
127	REGULAR	14	50	93	75	0	3.9	0	0	0	0	16.1868	75	0	1	49.5	0.532258	1	205	138	132	45	159.9	1	2	1	2	1	2	0	0	1	2	4	0	0	1	2	0	1	1	1	1	0	1	0	0
216	NOT SPECIFIED	12.5	10	86.4	10	1	3.9	0	0	0	0	16.7449	75	0	1				118	53	78	29	88.8	0	0	0	0	0	0	1	2	0	0	3	0	0	1	1	0	0	0	0	0	1	0	0	0
72	TRANSLOCATION	12.01	10	89.1	25	1	3.9	0	0	0	0	15.1282	25	0	1	45	0.505051	1	182	159	114	37	145.5	0	1	0	1	1	2	1	2	1	2	4	0	0	1	2	1	0	1	1	1	1	1	0	0
272	REGULAR	13.3	25	90.5	25	0	4	0	0	0	0	16.2388	50	0	1				109	85	68	24	84.9	0	0	0	0	0	1	1	2	0	0	3	0	0	1	1	0	0	0	1	0	1	0	0	0
6	REGULAR	10.69	2	85.5	5	0	4	0	0	0	0	14.6233	25	0	1				176	59	113	51	124.8	0	1	0	1	0	0	0	0	0	1	0	0	0	0	0	0	0	1	0	1	0	1	0	0
40	REGULAR	11.85	5	97	75	1	4	0	0	0	0	12.5943	5	0	0	41	0.42268	0	162	79	100	47	115.5	0	0	0	0	0	1	0	0	0	0	0	0	0	0	0	0	0	0	1	0	0	0	0	0
368	REGULAR	16.2	75	96.5	75	1	4	0	0	0	0	17.3964	85	1	2				150	83	94	40	110.4	0	0	0	0	0	1	1	2	0	0	3	0	0	1	1	0	0	0	1	0	1	0	0	1
222	REGULAR	15.6	50	92.6	25	1	4	0	0	0	0	18.1929	90	1	2				152	128	89	38	114.1	0	0	0	0	1	2	1	2	0	0	4	0	0	1	2	1	0	0	1	0	1	0	0	1
325	REGULAR	12.4	10	88	10	0	4.1	0	0	0	0	16.0124	50	0	1	46	0.319444	0	183	51	136	37	146.1	0	1	1	2	0	0	1	2	1	2	4	1	0	1	2	0	0	1	0	1	1	1	0	0
115	REGULAR	13.9	50	93.5	50	0	4.1	0	0	0	0	15.8998	50	0	1				182	100	117	45	137.2	0	1	0	1	1	2	0	1	0	1	2	0	0	1	1	0	0	1	1	1	1	1	0	0
288	REGULAR	14.1	25	92	25	1	4.1	0	0	0	0	16.6588	75	0	1				161	32	78	77	84.4	0	0	0	0	0	0	0	0	0	0	0	0	0	0	0	0	0	0	0	0	0	0	0	0
338	REGULAR	21.15	98	107	98	1	4.1	0	0	0	0	18.4732	90	1	2	66	0.647059	1	188	89	135	36	152.3	0	1	1	2	0	1	1	2	1	2	4	1	0	1	2	0	0	1	1	1	1	1	0	1
251	NOT SPECIFIED	15.6	50	90.5	25	1	4.1	0	0	0	0	19.047	95	1	3				214	92	153	43	171.4	1	2	1	2	0	1	0	1	1	2	1	0	0	1	1	0	0	1	1	1	1	1	1	2
70	REGULAR	12.45	10	88	10	1	4.2	0	0	0	0	16.077	50	0	1				116	67	72	30	85.7	0	0	0	0	0	0	1	2	0	0	3	0	0	1	1	0	0	0	0	0	1	0	0	0
109	REGULAR	10.6	2	88	10	0	4.3	0	0	0	0	13.688	10	0	1				189	59	120	57	131.7	0	1	0	1	0	0	0	0	0	1	0	0	0	0	0	0	0	1	0	1	0	1	0	0
146	REGULAR	11.58	5	93	50	1	4.3	0	0	0	0	13.3888	5	0	0				142	117	85	34	108.4	0	0	0	0	1	2	1	2	0	0	4	0	0	1	2	1	0	0	1	0	1	0	0	0
181	REGULAR	12.8	25	89	25	0	4.4	0	0	0	0	16.1596	50	0	1				163	82	102	45	117.9	0	0	0	0	0	1	0	0	0	0	0	0	0	0	0	0	0	0	1	0	0	0	0	0
53	REGULAR	12.9	10	93	25	0	4.5	0	0	0	0	14.915	25	0	1				139	79	86	37	101.7	0	0	0	0	0	1	1	2	0	0	3	0	0	1	1	0	0	0	1	0	1	0	0	0
265	REGULAR	13.79	10	98	50	1	4.5	0	0	0	0	14.3586	10	0	1				167	46	121	37	129.9	0	0	0	1	0	0	1	2	0	1	3	0	0	1	1	0	0	0	0	1	1	1	0	0
314	NOT SPECIFIED	15.2	25	98	50	1	4.5	0	0	0	0	15.8267	50	0	1				194	161	128	34	159.7	0	1	0	1	1	2	1	2	1	2	4	0	0	1	2	1	0	1	1	1	1	1	0	0
339	TRANSLOCATION	19.7	90	102	90	0	4.6	0	0	0	0	18.935	95	1	3	59	0.437037	0	118	55	57	50	67.8	0	0	0	0	0	0	0	0	0	0	0	0	0	0	0	0	0	0	0	0	0	0	1	2
186	REGULAR	17.5	75	100	75	0	4.6	0	0	0	0	17.5	85	1	2				194	93	132	44	150.3	0	1	1	2	0	1	0	1	1	2	1	0	0	1	1	0	0	1	1	1	1	1	0	1
33	REGULAR	13.15	10	94	25	1	4.6	0	0	0	0	14.8823	25	0	1				166	61	110	44	122.4	0	0	0	1	0	0	0	1	0	1	0	0	0	0	0	0	0	0	0	1	1	1	0	0
38	REGULAR	14.5	25	102	90	0	4.7	0	0	0	0	13.9369	10	0	1				153	66	90	50	103.4	0	0	0	0	0	0	0	0	0	0	0	0	0	0	0	0	0	0	0	0	0	0	0	0
170	REGULAR	13.7	25	99	75	0	4.7	0	0	0	0	13.9782	10	0	1				148	105	94	33	115.3	0	0	0	0	1	2	1	2	0	0	4	0	0	1	2	1	0	0	1	0	1	0	0	0
185	REGULAR	18.5	75	100.5	75	0	4.7	0	0	0	0	18.3164	90	1	2				186	52	126	49	136.6	0	1	0	1	0	0	0	0	0	1	0	0	0	0	0	0	0	1	0	1	0	1	0	1
305	REGULAR	14.4	25	94	25	0	4.8	0	0	0	0	16.297	50	0	1				157	79	89	52	104.7	0	0	0	0	0	1	0	0	0	0	0	0	0	0	0	0	0	0	1	0	0	0	0	0
128	REGULAR	12.95	10	90	10	0	4.8	0	0	0	0	15.9877	50	0	1	51.5	0.572222	1	121	81	76	28	92.6	0	0	0	0	0	1	1	2	0	0	3	0	0	1	1	0	0	0	1	0	1	0	0	0
239	MOSAICISM	20	90	101	75	0	4.8	0	0	0	0	19.6059	95	1	3				192	122	131	37	155.4	0	1	1	2	1	2	1	2	1	2	4	0	1	1	2	1	1	1	1	1	1	1	1	2
7	REGULAR	16	50	101.5	90	0	4.9	0	0	0	0	15.5306	50	0	1				133	113	71	40	93.1	0	0	0	0	1	2	1	2	0	0	4	0	0	1	2	1	0	0	1	0	1	0	0	0
108	NOT SPECIFIED	17.4	75	94	25	0	4.9	0	0	0	0	19.6922	95	1	3				171	53	108	52	118.8	0	1	0	0	0	0	0	0	0	0	0	0	0	0	0	0	0	1	0	0	0	0	1	2
320	MOSAICISM	13.2	10	95	25	0	4.9	0	0	0	0	14.626	25	0	1				182	117	121	38	144.2	0	1	0	1	1	2	1	2	0	1	4	0	0	1	2	1	0	1	1	1	1	1	0	0
377	NOT SPECIFIED	16.1	50	96.6	50	0	4.9	0	0	0	0	17.2533	75	0	1				206	132	141	39	167.3	1	2	1	2	1	2	1	2	1	2	4	0	1	1	2	1	1	1	1	1	1	1	0	0
82	REGULAR	14.5	25	101	75	1	4.9	0	0	0	0	14.2143	5	0	0				154	48	100	44	109.9	0	0	0	0	0	0	0	1	0	0	0	0	0	0	0	0	0	0	0	0	1	0	0	0
347	REGULAR	14.7	25	95.5	25	1	4.9	0	0	0	0	16.118	50	0	1				162	64	111	38	124.1	0	0	0	1	0	0	1	2	0	1	3	0	0	1	1	0	0	0	0	1	1	1	0	0
5	REGULAR	15.75	50	96	50	1	4.9	0	0	0	0	17.0898	75	0	1	53	0.552083	1	101	68	57	30	70.7	0	0	0	0	0	0	1	2	0	0	3	0	0	1	1	0	0	0	0	0	1	0	0	0
182	REGULAR	14	25	97.5	50	1	4.9	0	0	0	0	14.7272	25	0	1				135	79	76	44	91.5	0	0	0	0	0	1	0	1	0	0	0	0	0	0	0	0	0	0	1	0	1	0	0	0
284	REGULAR	10.49	2	86	2	1	4.9	0	0	0	0	14.1833	5	0	0				168	99	115	34	134.4	0	0	0	1	0	1	1	2	0	1	3	0	0	1	1	0	0	0	1	1	1	1	0	0
129	REGULAR	15.1	25	95	25	0	5	0	1	0	0	16.7313	75	0	1	51	0.536842	1	150	41	97	45	105.1	0	0	0	0	0	0	0	1	0	0	0	0	0	0	0	0	0	0	0	0	1	0	0	0
327	REGULAR	15.6	25	100	50	1	5	0	1	0	0	15.6	50	0	1				136	65	93	30	105.6	0	0	0	0	0	0	1	2	0	0	3	0	0	1	1	0	0	0	0	0	1	0	0	0
46	NOT SPECIFIED	16	25	105	75	1	5	0	1	0	0	14.5125	25	0	1				146	71	85	46	99.6	0	0	0	0	0	0	0	0	0	0	0	0	0	0	0	0	0	0	0	0	0	0	0	0
60	REGULAR	13.45	5	96	10	1	5	0	1	0	0	14.5942	25	0	1				156	74	100	41	115	0	0	0	0	0	0	0	1	0	0	0	0	0	0	0	0	0	0	0	0	1	0	0	0
290	REGULAR	14.5	10	89.5	2	1	5	0	1	0	0	18.1018	85	1	2				176	97	111	46	129.9	0	1	0	1	0	1	0	0	0	1	0	0	0	0	0	0	0	1	1	1	0	1	0	1
210	REGULAR	13	5	97	25	0	5.1	0	1	0	0	13.8166	10	0	1	51.5	0.530928	1	128	33	61	61	67.5	0	0	0	0	0	0	0	0	0	0	0	0	0	0	0	0	0	0	0	0	0	0	0	0
86	REGULAR	12.8	5	91	5	0	5.1	0	1	0	0	15.4571	50	0	1	50	0.549451	1	139	116	86	30	109.4	0	0	0	0	1	2	1	2	0	0	4	0	0	1	2	1	0	0	1	0	1	0	0	0
164	REGULAR	11.45	2	89.4	2	1	5.1	0	1	0	0	14.3262	25	0	1				154	96	82	53	101.1	0	0	0	0	0	1	0	0	0	0	0	0	0	0	0	0	0	0	1	0	0	0	0	0
39	REGULAR	14.3	10	96.3	25	0	5.2	0	1	0	0	15.42	50	0	1				162	74	94	53	109.2	0	0	0	0	0	0	0	0	0	0	0	0	0	0	0	0	0	0	0	0	0	0	0	0
209	REGULAR	15.3	25	97	25	0	5.2	0	1	0	0	16.261	75	0	1				179	129	119	34	145.2	0	1	0	1	1	2	1	2	1	2	4	0	0	1	2	1	0	1	1	1	1	1	0	0
119	REGULAR	15.2	25	92	5	1	5.2	0	1	0	0	17.9584	85	1	2				135	63	85	37	97.8	0	0	0	0	0	0	1	2	0	0	3	0	0	1	1	0	0	0	0	0	1	0	0	1
334	REGULAR	18.15	50	105.5	75	1	5.2	0	1	0	0	16.3069	75	0	1	54	0.495413	0	152	81	99	37	115.4	0	0	0	0	0	1	1	2	0	0	3	0	0	1	1	0	0	0	1	0	1	0	0	0
285	NOT SPECIFIED	16.5	25	99	25	1	5.2	0	1	0	0	16.835	75	0	1				200	63	127	60	139.9	1	2	0	1	0	0	0	0	0	1	1	0	0	1	1	0	0	1	0	1	0	1	0	0
4	REGULAR	16.8	50	106	90	1	5.3	0	1	0	0	14.9519	25	0	1				145	81	86	43	101.8	0	0	0	0	0	1	0	1	0	0	0	0	0	0	0	0	0	0	1	0	1	0	0	0
30	REGULAR	13.2	5	96	25	1	5.3	0	1	0	0	14.3229	25	0	1	50	0.520833	1	184	84	117	50	134.2	0	1	0	1	0	1	0	0	0	1	0	0	0	0	0	0	0	1	1	1	0	1	0	0
250	REGULAR	18	50	110	95	0	5.4	0	1	0	0	14.876	25	0	1	48	0.436364	0	165	87	106	42	123.5	0	0	0	0	0	1	0	1	0	1	0	0	0	0	0	0	0	0	1	0	1	1	0	0
226	REGULAR	14.6	25	101	50	0	5.4	0	1	0	0	14.3123	25	0	1	51	0.50495	1	167	97	102	45	121.8	0	0	0	0	0	1	0	0	0	1	0	0	0	0	0	0	0	0	1	0	0	1	0	0
158	REGULAR	20	75	104.5	50	0	5.5	0	1	0	0	18.3146	75	0	1				196	70	126	56	139.6	0	1	0	1	0	0	0	0	0	1	0	0	0	0	0	0	0	1	0	1	0	1	0	0
336	REGULAR	15.7	10	99	5	1	5.5	0	1	0	0	16.0188	50	0	1	53.5	0.469298	0	103	58	72	19	83.7	0	0	0	0	0	0	1	2	0	0	3	0	0	1	1	0	0	0	0	0	1	0	0	0
235	REGULAR	15.2	10	97	10	1	5.6	0	1	0	0	16.1547	75	0	1				138	25	73	60	78.4	0	0	0	0	0	0	0	0	0	0	0	0	0	0	0	0	0	0	0	0	0	0	0	0
113	REGULAR	15.65	10	102	25	1	5.6	0	1	0	0	15.0423	25	0	1				152	37	94	51	101.2	0	0	0	0	0	0	0	0	0	0	0	0	0	0	0	0	0	0	0	0	0	0	0	0
204	REGULAR	24.5	98	107	75	1	5.6	0	1	0	0	21.3992	95	1	3				154	53	104	40	114.5	0	0	0	0	0	0	1	2	0	0	3	0	0	1	1	0	0	0	0	0	1	0	1	2
124	REGULAR	12.7	2	98.2	10	1	5.6	0	1	0	0	13.1698	5	0	0				164	106	117	26	138.2	0	0	0	1	1	2	1	2	0	1	4	0	0	1	2	1	0	0	1	1	1	1	0	0
35	REGULAR	15.5	10	103	50	1	5.6	0	1	0	0	14.6102	25	0	1				158	126	101	32	126.5	0	0	0	0	1	2	1	2	0	1	4	0	0	1	2	1	0	0	1	0	1	1	0	0
229	REGULAR	13.66	2	94.2	2	1	5.6	0	1	0	0	15.3939	50	0	1	51	0.541401	1	222	110	143	57	165.3	1	2	1	2	1	2	0	0	1	2	4	0	0	1	2	0	1	1	1	1	0	1	0	0
202	REGULAR	17.25	25	101	25	1	5.7	0	1	0	0	16.9101	75	0	1				157	59	96	50	107.4	0	0	0	0	0	0	0	0	0	0	0	0	0	0	0	0	0	0	0	0	0	0	0	0
173	REGULAR	18.2	50	103.5	50	1	5.7	0	1	0	0	16.9899	75	0	1	54	0.521739	1	171	82	97	58	112.9	0	1	0	0	0	1	0	0	0	0	0	0	0	0	0	0	0	1	1	0	0	0	0	0
309	REGULAR	17.6	50	97	10	0	5.8	0	1	0	0	18.7055	85	1	2				180	365	73	34	146.2	0	1	0	0	1	2	1	2	1	2	4	0	0	1	2	1	0	1	1	0	1	1	0	1
159	REGULAR	13	2	94	2	1	5.8	0	1	0	0	14.7125	25	0	1	51	0.542553	1	161	33	111	43	117.6	0	0	0	1	0	0	0	1	0	0	0	0	0	0	0	0	0	0	0	1	1	0	0	0
280	REGULAR	18.35	50	107	75	1	5.8	0	1	0	0	16.0276	75	0	1				153	55	100	42	110.9	0	0	0	0	0	0	0	1	0	0	0	0	0	0	0	0	0	0	0	0	1	0	0	0
191	TRANSLOCATION	21.35	75	113	98	1	5.8	0	1	0	0	16.7202	75	0	1	57.5	0.50885	1	122	62	82	27	94.7	0	0	0	0	0	0	1	2	0	0	3	0	0	1	1	0	0	0	0	0	1	0	0	0
97	REGULAR	15.9	10	101.5	25	1	5.8	0	1	0	0	15.4335	50	0	1				128	70	83	31	97.1	0	0	0	0	0	0	1	2	0	0	3	0	0	1	1	0	0	0	0	0	1	0	0	0
134	REGULAR	20.1	75	112	95	1	5.8	0	1	0	0	16.0236	50	0	1				179	90	117	44	134.7	0	1	0	1	0	1	0	1	0	1	0	0	0	0	0	0	0	1	1	1	1	1	0	0
337	TRANSLOCATION	21	75	114	90	1	5.9	0	1	0	0	16.1588	75	0	1	59	0.551402	1	122	62	82	27	94.7	0	0	0	0	0	0	1	2	0	0	3	0	0	1	1	0	0	0	0	0	1	0	0	0
54	NOT SPECIFIED	17.1	10	106	50	1	5.9	0	1	0	0	15.2189	50	0	1	47	0.443396	0	154	131	90	38	116.2	0	0	0	0	1	2	1	2	0	0	4	0	0	1	2	1	0	0	1	0	1	0	0	0
55	REGULAR	17.1	25	106	50	0	6	0	1	0	0	15.2189	25	0	1	50	0.471698	0	146	37	95	44	102.3	0	0	0	0	0	0	0	1	0	0	0	0	0	0	0	0	0	0	0	0	1	0	0	0
184	REGULAR	14	2	101	25	0	6	0	1	0	0	13.7241	10	0	1				181	43	132	40	140.6	0	1	1	2	0	0	0	1	0	1	1	0	0	1	1	0	0	1	0	1	1	1	0	0
364	REGULAR	18.3	50	105	50	0	6.1	0	1	0	0	16.5986	75	0	1				127	81	85	26	101.3	0	0	0	0	0	1	1	2	0	0	3	0	0	1	1	0	0	0	1	0	1	0	0	0
262	REGULAR	19.2	50	103	25	0	6.2	0	1	0	0	18.0978	85	1	2	60	0.582524	1	152	36	97	48	104	0	0	0	0	0	0	0	0	0	0	0	0	0	0	0	0	0	0	0	0	0	0	0	1
324	REGULAR	15.8	10	100	10	0	6.2	0	1	0	0	15.8	50	0	1	49	0.556818	1	129	45	71	49	80.2	0	0	0	0	0	0	0	0	0	0	0	0	0	0	0	0	0	0	0	0	0	0	0	0
197	REGULAR	18.2	50	104.5	50	0	6.2	0	1	0	0	16.6663	75	0	1				129	49	78	41	87.9	0	0	0	0	0	0	0	1	0	0	0	0	0	0	0	0	0	0	0	0	1	0	0	0
232	MOSAICISM	21.35	50	108	50	1	6.2	0	1	0	0	18.3042	85	1	2				161	70	100	47	114.3	0	0	0	0	0	0	0	0	0	0	0	0	0	0	0	0	0	0	0	0	0	0	0	1
349	NOT SPECIFIED	26.5	95	112	75	1	6.3	0	1	0	0	21.1256	95	1	3	66.5	0.53629	1	178	108	84	72	105.7	0	1	0	0	1	2	0	0	0	0	2	0	0	1	1	0	0	1	1	0	0	0	1	2
130	REGULAR	12.95	2	90	2	1	6.3	0	1	0	0	15.9877	50	0	1				204	63	126	65	138.6	1	2	0	1	0	0	0	0	0	1	1	0	0	1	1	0	0	1	0	1	0	1	0	0
21	TRANSLOCATION	16.5	5	104.3	10	1	6.5	0	1	0	0	15.1675	25	0	1				135	65	86	36	99.3	0	0	0	0	0	0	1	2	0	0	3	0	0	1	1	0	0	0	0	0	1	0	0	0
41	REGULAR	17.1	10	104	25	0	6.6	0	1	0	0	15.8099	50	0	1				160	78	96	49	111.1	0	0	0	0	0	1	0	0	0	0	0	0	0	0	0	0	0	0	1	0	0	0	0	0
116	REGULAR	14.9	2	107	50	0	6.6	0	1	0	0	13.0142	10	0	1	46	0.429907	0	138	92	76	43	94.7	0	0	0	0	0	1	0	1	0	0	0	0	0	0	0	0	0	0	1	0	1	0	0	0
68	REGULAR	17.2	10	98.2	5	0	6.6	0	1	0	0	17.8363	75	0	1				178	115	118	37	141	0	1	0	1	1	2	1	2	0	1	4	0	0	1	2	1	0	1	1	1	1	1	0	0
10	REGULAR	19.5	25	119	95	1	6.6	0	1	0	0	13.7702	10	0	1				118	55	73	34	84	0	0	0	0	0	0	1	2	0	0	3	0	0	1	1	0	0	0	0	0	1	0	0	0
62	REGULAR	20.05	50	118	90	1	6.6	0	1	0	0	14.3996	10	0	1				138	58	71	56	82.2	0	0	0	0	0	0	0	0	0	0	0	0	0	0	0	0	0	0	0	0	0	0	0	0
88	REGULAR	16	5	108	25	1	6.6	0	1	0	0	13.7174	10	0	1				167	117	96	48	119.4	0	0	0	0	1	2	0	0	0	0	2	0	0	1	1	0	0	0	1	0	0	0	0	0
42	REGULAR	17.3	10	103.5	10	1	6.6	0	1	0	0	16.1497	50	0	1				176	34	108	62	114.4	0	1	0	0	0	0	0	0	0	0	0	0	0	0	0	0	0	1	0	0	0	0	0	0
107	REGULAR	15.2	5	102	10	0	6.8	0	1	0	0	14.6098	25	0	1				184	134	118	39	144.6	0	1	0	1	1	2	1	2	0	1	4	0	0	1	2	1	0	1	1	1	1	1	0	0
297	REGULAR	17.9	10	102	5	1	6.8	0	1	0	0	17.2049	75	0	1	57	0.368693	0	164	79	109	40	124.5	0	0	0	0	0	1	1	2	0	1	3	0	0	1	1	0	0	0	1	0	1	1	0	0
231	REGULAR	16.5	5	107.4	25	1	6.8	0	1	0	0	14.3046	10	0	1				179	91	104	57	122.5	0	1	0	0	0	1	0	0	0	1	0	0	0	0	0	0	0	1	1	0	0	1	0	0
228	REGULAR	20.3	50	114	90	0	6.9	0	1	0	0	15.6202	25	0	1				132	115	81	28	104.2	0	0	0	0	1	2	1	2	0	0	4	0	0	1	2	1	0	0	1	0	1	0	0	0
329	REGULAR	17.3	10	105.5	25	0	6.9	0	1	0	0	15.5432	25	0	1	51	0.64557	1	195	52	135	50	144.9	0	1	1	2	0	0	0	0	0	1	1	0	0	1	1	0	0	1	0	1	0	1	0	0
8	REGULAR	19.115	10	104.9	10	1	6.9	0	1	0	0	17.3709	75	0	1				206	84	140	50	156.4	1	2	1	2	0	1	0	0	1	2	1	0	0	1	1	0	0	1	1	1	0	1	0	0
22	REGULAR	14.3	2	105.9	10	0	7.2	0	1	0	0	12.751	5	0	0	50	0.472144	0	111	55	68	33	78.5	0	0	0	0	0	0	1	2	0	0	3	0	0	1	1	0	0	0	0	0	1	0	0	0
245	REGULAR	19.3	25	105.2	10	0	7.2	0	1	0	0	17.4392	75	0	1	56.2	0.534221	1	176	63	108	56	120.5	0	1	0	0	0	0	0	0	0	1	0	0	0	0	0	0	0	1	0	0	0	1	0	0
386	NOT SPECIFIED	15.35	2	98	2	1	7.2	0	1	0	0	15.9829	50	0	1				189	41	103	78	110.7	0	1	0	0	0	0	0	0	0	0	0	0	0	0	0	0	0	1	0	0	0	0	0	0
193	REGULAR	24	50	117.5	75	1	7.3	0	1	0	0	17.3834	75	0	1	59	0.502128	1	145	31	88	51	94	0	0	0	0	0	0	0	0	0	0	0	0	0	0	0	0	0	0	0	0	0	0	0	0
76	REGULAR	18.2	10	99.4	2	1	7.3	0	1	0	0	18.4204	85	1	2				142	66	89	39	102.6	0	0	0	0	0	0	1	2	0	0	3	0	0	1	1	0	0	0	0	0	1	0	0	1
177	REGULAR	17.2	5	109	10	1	7.3	0	1	0	0	14.4769	25	0	1				165	71	103	48	117.2	0	0	0	0	0	0	0	0	0	0	0	0	0	0	0	0	0	0	0	0	0	0	0	0
112	REGULAR	21.6	25	106	10	1	7.4	0	1	0	0	19.2239	90	1	2				173	98	101	53	120.3	0	1	0	0	0	1	0	0	0	1	0	0	0	0	0	0	0	1	1	0	0	1	0	1
156	REGULAR	22.7	25	110	10	1	7.5	0	1	0	0	18.7603	90	1	2				174	80	100	58	116.1	0	1	0	0	0	1	0	0	0	0	0	0	0	0	0	0	0	1	1	0	0	0	0	1
275	REGULAR	23	50	114	50	0	7.6	0	1	0	0	17.6978	75	0	1				169	47	97	63	106.4	0	0	0	0	0	0	0	0	0	0	0	0	0	0	0	0	0	0	0	0	0	0	0	0
101	REGULAR	20.75	25	110	25	0	7.6	0	1	0	0	17.1488	75	0	1				131	69	79	38	92.7	0	0	0	0	0	0	1	2	0	0	3	0	0	1	1	0	0	0	0	0	1	0	0	0
258	REGULAR	25.15	50	117	75	0	7.6	0	1	0	0	18.3724	90	1	2				185	69	125	46	139.1	0	1	0	1	0	0	0	0	0	1	0	0	0	0	0	0	0	1	0	1	0	1	0	1
253	REGULAR	19.85	10	108	5	1	7.6	0	1	0	0	17.0182	75	0	1				166	71	94	58	108.5	0	0	0	0	0	0	0	0	0	0	0	0	0	0	0	0	0	0	0	0	0	0	0	0
155	NOT SPECIFIED	16.8	2	106	2	1	7.6	0	1	0	0	14.9519	25	0	1				164	120	101	40	124.5	0	0	0	0	1	2	1	2	0	1	4	0	0	1	2	1	0	0	1	0	1	1	0	0
203	REGULAR	21.2	25	108	25	0	7.7	0	1	0	0	18.1756	85	1	2				146	68	91	41	105	0	0	0	0	0	0	0	1	0	0	0	0	0	0	0	0	0	0	0	0	1	0	0	1
59	REGULAR	20.2	25	111	25	0	7.7	0	1	0	0	16.3948	50	0	1				177	156	107	39	138.1	0	1	0	0	1	2	1	2	0	1	4	0	0	1	2	1	0	1	1	0	1	1	0	0
117	TRANSLOCATION	19.8	10	110	10	1	7.7	0	1	0	0	16.3636	50	0	1				166	42	104	53	112.8	0	0	0	0	0	0	0	0	0	0	0	0	0	0	0	0	0	0	0	0	0	0	0	0
94	REGULAR	17.5	5	101.5	2	1	7.7	0	1	0	0	16.9866	75	0	1				141	43	101	32	109.5	0	0	0	0	0	0	1	2	0	0	3	0	0	1	1	0	0	0	0	0	1	0	0	0
306	REGULAR	17.8	5	105	10	0	7.8	0	1	0	0	16.1451	50	0	1	52	0.581006	1	123	58	63	49	74.3	0	0	0	0	0	0	0	0	0	0	0	0	0	0	0	0	0	0	0	0	0	0	0	0
311	REGULAR	20	25	106	10	0	7.8	0	1	0	0	17.7999	75	0	1	54	0.438312	0	143	73	85	43	99.6	0	0	0	0	0	0	0	1	0	0	0	0	0	0	0	0	0	0	0	0	1	0	0	0
303	TRANSLOCATION	18.2	5	110.5	10	1	7.8	0	1	0	0	14.9055	25	0	1				176	58	107	57	118.9	0	1	0	0	0	0	0	0	0	0	0	0	0	0	0	0	0	1	0	0	0	0	0	0
136	NOT SPECIFIED	16	2	106.5	2	1	7.8	0	1	0	0	14.1065	10	0	1	46	0.431925	0	191	70	124	53	138.3	0	1	0	1	0	0	0	0	0	1	0	0	0	0	0	0	0	1	0	1	0	1	0	0
277	NOT SPECIFIED	16	2	95	2	1	7.8	0	1	0	0	17.7285	75	0	1				177	72	130	33	144.3	0	1	0	1	0	0	1	2	0	1	3	0	0	1	1	0	0	1	0	1	1	1	0	0
225	REGULAR	17	2	111	25	0	7.9	0	1	0	0	13.7976	5	0	0				158	87	98	43	115	0	0	0	0	0	1	0	1	0	0	0	0	0	0	0	0	0	0	1	0	1	0	0	0
56	REGULAR	24	50	107	5	1	7.9	0	1	0	0	20.9625	95	1	3				161	53	113	37	123.7	0	0	0	1	0	0	1	2	0	1	3	0	0	1	1	0	0	0	0	1	1	1	1	2
206	REGULAR	25	50	123	75	1	7.9	0	1	0	0	16.5246	50	0	1				163	55	98	54	109.2	0	0	0	0	0	0	0	0	0	0	0	0	0	0	0	0	0	0	0	0	0	0	0	0
132	REGULAR	18	5	105	2	1	7.9	0	1	0	0	16.3265	50	0	1	56.5	0.538095	1	180	44	110	62	118.3	0	1	0	0	0	0	0	0	0	0	0	0	0	0	0	0	0	1	0	0	0	0	0	0
282	REGULAR	19.45	10	110	10	1	7.9	0	1	0	0	16.0744	50	0	1	53	0.481818	0	177	93	95	63	113.9	0	1	0	0	0	1	0	0	0	0	0	0	0	0	0	0	0	1	1	0	0	0	0	0
373	MOSAICO	17.5	2	110	5	1	8.1	0	2	1	0	14.4628	10	0	1				165	54	107	48	117.4	0	0	0	0	0	0	0	0	0	0	0	0	0	0	0	0	0	0	0	0	0	0	0	0
51	TRANSLOCATION	22.2	25	118	25	1	8.1	0	2	1	0	15.9437	25	0	1				157	81	92	49	107.8	0	0	0	0	0	1	0	0	0	0	0	0	0	0	0	0	0	0	1	0	0	0	0	0
199	NOT SPECIFIED	25.5	50	110.3	10	0	8.2	0	2	1	0	20.9599	85	1	2				153	79	92	46	107.5	0	0	0	0	0	1	0	0	0	0	0	0	0	0	0	0	0	0	1	0	0	0	0	1
144	REGULAR	21.4	25	116.8	50	0	8.3	0	2	1	0	15.6866	25	0	1				167	46	107	51	115.9	0	0	0	0	0	0	0	0	0	0	0	0	0	0	0	0	0	0	0	0	0	0	0	0
83	REGULAR	27.7	75	115	50	0	8.3	0	2	1	0	20.9452	85	1	2				144	74	83	46	97.6	0	0	0	0	0	0	0	0	0	0	0	0	0	0	0	0	0	0	0	0	0	0	0	1
111	REGULAR	20	10	120.7	50	1	8.3	0	2	1	0	13.7283	5	0	0				161	76	92	54	107.2	0	0	0	0	0	1	0	0	0	0	0	0	0	0	0	0	0	0	1	0	0	0	0	0
66	REGULAR	18.1	2	112.9	10	1	8.3	0	2	1	0	14.2001	5	0	0				160	120	103	33	126.9	0	0	0	0	1	2	1	2	0	1	4	0	0	1	2	1	0	0	1	0	1	1	0	0
89	REGULAR	19	5	112.5	25	0	8.4	0	2	1	0	15.0123	25	0	1	52	0.462222	0	161	59	90	60	101.5	0	0	0	0	0	0	0	0	0	0	0	0	0	0	0	0	0	0	0	0	0	0	0	0
162	REGULAR	20	5	109.4	10	0	8.6	0	2	1	0	16.7107	50	0	1	51	0.466179	0	135	104	76	38	96.6	0	0	0	0	1	2	1	2	0	0	4	0	0	1	2	1	0	0	1	0	1	0	0	0
335	REGULAR	16.2	2	109	5	0	8.6	0	2	1	0	13.6352	5	0	0	55	0.555556	1	202	140	113	61	140.7	1	2	0	1	1	2	0	0	0	1	4	0	0	1	2	0	1	1	1	1	0	1	0	0
289	REGULAR	23	10	118	25	1	8.6	0	2	1	0	16.5182	50	0	1	60	0.508475	1	195	127	132	38	157	0	1	1	2	1	2	1	2	1	2	4	0	1	1	2	1	1	1	1	1	1	1	0	0
299	REGULAR	24.85	25	116	10	1	8.6	0	2	1	0	18.4676	75	0	1				185	136	124	34	151.5	0	1	0	1	1	2	1	2	1	2	4	0	0	1	2	1	0	1	1	1	1	1	0	0
215	REGULAR	21.2	10	114	25	0	8.8	0	2	1	0	16.3127	50	0	1				116	43	71	36	79.7	0	0	0	0	0	0	1	2	0	0	3	0	0	1	1	0	0	0	0	0	1	0	0	0
142	REGULAR	21	5	115	10	1	8.8	0	2	1	0	15.879	25	0	1				141	94	78	44	97.1	0	0	0	0	0	1	0	1	0	0	0	0	0	0	0	0	0	0	1	0	1	0	0	0
301	REGULAR	26.2	25	117.5	25	1	8.9	0	2	1	0	18.9769	85	1	2	62	0.492063	0	217	87	163	36	180.8	1	2	1	2	0	1	1	2	1	2	4	1	0	1	2	0	0	1	1	1	1	1	0	1
384	REGULAR	21	5	115	5	1	9	0	2	1	0	15.879	25	0	1	57	0.401408	0	116	27	63	47	68.6	0	0	0	0	0	0	0	0	0	0	0	0	0	0	0	0	0	0	0	0	0	0	0	0
192	REGULAR	28.2	50	118	10	1	9	0	2	1	0	20.2528	75	0	1				201	119	115	62	139	1	2	0	1	1	2	0	0	0	1	4	0	0	1	2	0	1	1	1	1	0	1	0	0
217	REGULAR	19.3	2	120	25	0	9.1	0	2	1	0	13.4028	5	0	0				142	91	74	50	91.9	0	0	0	0	0	1	0	0	0	0	0	0	0	0	0	0	0	0	1	0	0	0	0	0
212	REGULAR	15	2	102	2	1	9.1	0	2	1	0	14.4175	10	0	1				128	66	75	40	88	0	0	0	0	0	0	0	1	0	0	0	0	0	0	0	0	0	0	0	0	1	0	0	0
207	MOSAICISM	24.2	10	119	10	1	9.1	0	2	1	0	17.0892	50	0	1				175	70	120	41	133.9	0	1	0	1	0	0	0	1	0	1	0	0	0	0	0	0	0	1	0	1	1	1	0	0
93	REGULAR	20.6	5	119	25	0	9.2	0	2	1	0	14.547	10	0	1				112	46	66	37	75.5	0	0	0	0	0	0	1	2	0	0	3	0	0	1	1	0	0	0	0	0	1	0	0	0
261	REGULAR	27.22	25	122	50	0	9.2	0	2	1	0	18.2881	75	0	1				152	85	96	39	112.9	0	0	0	0	0	1	1	2	0	0	3	0	0	1	1	0	0	0	1	0	1	0	0	0
163	REGULAR	25.5	10	126	50	1	9.2	0	2	1	0	16.062	25	0	1				120	85	70	33	86.8	0	0	0	0	0	1	1	2	0	0	3	0	0	1	1	0	0	0	1	0	1	0	0	0
78	REGULAR	24.6	25	115	10	0	9.3	0	2	1	0	18.6011	75	0	1				156	85	94	45	111.3	0	0	0	0	0	1	0	1	0	0	0	0	0	0	0	0	0	0	1	0	1	0	0	0
270	REGULAR	19.55	2	114	10	0	9.3	0	2	1	0	15.0431	10	0	1	51	0.447368	0	185	120	116	45	140.3	0	1	0	1	1	2	0	1	0	1	2	0	0	1	1	0	0	1	1	1	1	1	0	0
292	NOT SPECIFIED	22.8	10	116	10	1	9.3	0	2	1	0	16.9441	50	0	1				154	154	91	32	122.1	0	0	0	0	1	2	1	2	0	1	4	0	0	1	2	1	0	0	1	0	1	1	0	0
67	REGULAR	24.65	10	111.5	2	1	9.3	0	2	1	0	19.8275	75	0	1	62	0.556054	1	176	83	119	41	135.5	0	1	0	1	0	1	0	1	0	1	0	0	0	0	0	0	0	1	1	1	1	1	0	0
52	NOT SPECIFIED	25.4	10	126	75	0	9.4	0	2	1	0	15.999	25	0	1				147	77	78	54	93.1	0	0	0	0	0	1	0	0	0	0	0	0	0	0	0	0	0	0	1	0	0	0	0	0
237	TRANSLOCATION	30	50	127	75	0	9.4	0	2	1	0	18.6	75	0	1	63.5	0.5	1	160	78	103	42	118.2	0	0	0	0	0	1	0	1	0	0	0	0	0	0	0	0	0	0	1	0	1	0	0	0
24	REGULAR	25.45	10	127	75	0	9.4	0	2	1	0	15.779	25	0	1				143	116	83	36	106.6	0	0	0	0	1	2	1	2	0	0	4	0	0	1	2	1	0	0	1	0	1	0	0	0
175	REGULAR	28.3	50	120	25	0	9.4	0	2	1	0	19.6528	75	0	1				170	80	113	41	128.7	0	1	0	1	0	1	0	1	0	1	0	0	0	0	0	0	0	1	1	1	1	1	0	0
179	REGULAR	25.2	10	119	10	1	9.4	0	2	1	0	17.7954	50	0	1	59.5	0.5	1	144	87	80	47	97.5	0	0	0	0	0	1	0	0	0	0	0	0	0	0	0	0	0	0	1	0	0	0	0	0
15	REGULAR	35.6	75	125	50	1	9.4	0	2	1	0	22.784	90	1	2				154	115	98	33	120.9	0	0	0	0	1	2	1	2	0	1	4	0	0	1	2	1	0	0	1	0	1	1	0	1
90	REGULAR	25	10	122	25	1	9.4	0	2	1	0	16.7966	50	0	1				171	48	106	56	115.3	0	1	0	0	0	0	0	0	0	0	0	0	0	0	0	0	0	1	0	0	0	0	0	0
256	MOSAICISM	28	50	126	50	1	9.4	0	2	1	0	17.6367	50	0	1	67	0.531746	1	223	126	151	47	176.2	1	2	1	2	1	2	0	0	1	2	4	0	0	1	2	0	1	1	1	1	0	1	0	0
141	REGULAR	20.6	2	109.3	2	0	9.5	0	2	1	0	17.2436	50	0	1				131	66	69	49	82.2	0	0	0	0	0	0	0	0	0	0	0	0	0	0	0	0	0	0	0	0	0	0	0	0
99	REGULAR	31	50	127	50	0	9.6	0	2	1	0	19.22	75	0	1				144	49	86	48	96.1	0	0	0	0	0	0	0	0	0	0	0	0	0	0	0	0	0	0	0	0	0	0	0	0
120	REGULAR	26.7	25	121.5	25	0	9.6	0	2	1	0	18.0867	75	0	1	63	0.518519	1	127	54	73	43	84.2	0	0	0	0	0	0	0	1	0	0	0	0	0	0	0	0	0	0	0	0	1	0	0	0
267	REGULAR	22.7	10	119	10	0	9.6	0	2	1	0	16.0299	25	0	1				140	118	83	33	106.9	0	0	0	0	1	2	1	2	0	0	4	0	0	1	2	1	0	0	1	0	1	0	0	0
367	REGULAR	23	10	118	10	1	9.7	0	2	1	0	16.5182	50	0	1				128	100	72	36	92.1	0	0	0	0	1	2	1	2	0	0	4	0	0	1	2	1	0	0	1	0	1	0	0	0
80	REGULAR	30.3	50	125	50	0	9.8	0	2	1	0	19.392	75	0	1				155	99	96	40	115.5	0	0	0	0	0	1	1	2	0	0	3	0	0	1	1	0	0	0	1	0	1	0	0	0
342	REGULAR	20.3	2	119.9	10	0	9.8	0	2	1	0	14.1207	5	0	0	52	0.597701	1	209	138	138	43	166	1	2	1	2	1	2	0	1	1	2	4	0	0	1	2	0	1	1	1	1	1	1	0	0
71	NOT SPECIFIED	30.1	50	126	50	1	9.8	0	2	1	0	18.9594	75	0	1				127	54	67	50	77.5	0	0	0	0	0	0	0	0	0	0	0	0	0	0	0	0	0	0	0	0	0	0	0	0
241	REGULAR	34	50	127	50	1	9.8	0	2	1	0	21.08	85	1	2	72	0.566929	1	150	61	78	60	89.8	0	0	0	0	0	0	0	0	0	0	0	0	0	0	0	0	0	0	0	0	0	0	0	1
201	REGULAR	26.1	25	122	25	1	9.8	0	2	1	0	17.5356	50	0	1				129	90	66	45	83.9	0	0	0	0	0	1	0	0	0	0	0	0	0	0	0	0	0	0	1	0	0	0	0	0
58	REGULAR	27	25	114	2	1	9.8	0	2	1	0	20.7756	75	0	1				168	102	80	68	100.5	0	0	0	0	1	2	0	0	0	0	2	0	0	1	1	0	0	0	1	0	0	0	0	0
3	REGULAR	30.8	50	137	95	0	9.9	0	2	1	0	16.41	50	0	1	60.5	0.441606	0	138	85	79	42	96.1	0	0	0	0	0	1	0	1	0	0	0	0	0	0	0	0	0	0	1	0	1	0	0	0
214	REGULAR	22.75	10	114	2	1	9.9	0	2	1	0	17.5054	50	0	1				130	48	81	39	91	0	0	0	0	0	0	1	2	0	0	3	0	0	1	1	0	0	0	0	0	1	0	0	0
254	REGULAR	23.15	10	125.6	25	1	9.9	0	2	1	0	14.6748	10	0	1				128	74	62	51	76.8	0	0	0	0	0	0	0	0	0	0	0	0	0	0	0	0	0	0	0	0	0	0	0	0
139	NOT SPECIFIED	40.4	75	133	75	1	9.9	0	2	1	0	22.8391	90	1	2	79	0.593985	1	171	99	114	38	133.3	0	1	0	1	0	1	1	2	0	1	3	0	0	1	1	0	0	1	1	1	1	1	0	1
351	REGULAR	43.5	75	135	75	0	10	1	2	1	0	23.8683	95	1	3				109	74	54	40	69.2	0	0	0	0	0	0	1	2	0	0	3	0	0	1	1	0	0	0	0	0	1	0	1	2
104	REGULAR	23.15	5	111	2	1	10	1	2	1	0	18.7891	75	0	1	56	0.504505	1	153	184	80	37	116.3	0	0	0	0	1	2	1	2	0	0	4	0	0	1	2	1	0	0	1	0	1	0	0	0
122	REGULAR	22.05	2	124	25	0	10.1	1	2	1	0	14.3405	10	0	1				144	117	90	31	113.1	0	0	0	0	0	1	1	2	0	0	3	0	0	1	1	0	0	0	1	0	1	0	0	0
32	REGULAR	24.85	10	122.5	10	1	10.1	1	2	1	0	16.5598	25	0	1				142	55	89	42	100.2	0	0	0	0	0	0	0	1	0	0	0	0	0	0	0	0	0	0	0	0	1	0	0	0
118	REGULAR	25.35	10	125	25	0	10.3	1	2	1	0	16.224	25	0	1				115	46	61	45	70	0	0	0	0	0	0	0	1	0	0	0	0	0	0	0	0	0	0	0	0	1	0	0	0
180	NOT SPECIFIED	25	10	116	2	0	10.3	1	2	1	0	18.5791	75	0	1	66.5	0.573276	1	137	85	82	38	99.4	0	0	0	0	0	0	1	2	0	0	3	0	0	1	1	0	0	0	0	0	1	0	0	0
269	REGULAR	21.7	2	122	5	0	10.5	1	2	1	0	14.5794	10	0	1	61	0.5	1	139	59	92	36	103.4	0	0	0	0	0	0	1	2	0	0	3	0	0	1	1	0	0	0	0	0	1	0	0	0
259	REGULAR	39.7	75	131.4	25	0	10.5	1	2	1	0	22.9932	75	0	1	75.2	0.572298	1	162	108	98	42	119.9	0	0	0	0	0	1	0	1	0	0	0	0	0	0	0	0	0	0	1	0	1	0	0	0
246	REGULAR	23.4	2	113.8	2	0	10.5	1	2	1	0	18.0689	50	0	1				85	135	29	29	55.8	0	0	0	0	1	2	1	2	0	0	4	0	0	1	2	1	0	0	1	0	1	0	0	0
16	REGULAR	35.6	50	136.5	75	0	10.5	1	2	1	0	19.1067	75	0	1	68	0.498168	0	186	165	108	45	141.2	0	1	0	0	1	2	0	1	0	1	2	0	0	1	1	0	0	1	1	0	1	1	0	0
77	REGULAR	37	50	135	75	1	10.5	1	2	1	0	20.3018	75	0	1				135	60	84	39	96.4	0	0	0	0	0	0	1	2	0	0	3	0	0	1	1	0	0	0	0	0	1	0	0	0
244	NOT SPECIFIED	20.9	2	107.8	2	1	10.6	1	2	1	0	17.9849	50	0	1				172	58	107	53	118.7	0	1	0	0	0	0	0	0	0	0	0	0	0	0	0	0	0	1	0	0	0	0	0	0
84	REGULAR	33.65	50	125	10	0	10.7	1	2	1	0	21.536	75	0	1				139	124	72	42	97.2	0	0	0	0	0	1	0	1	0	0	0	0	0	0	0	0	0	0	1	0	1	0	0	0
315	REGULAR	33.8	50	128	25	0	10.8	1	2	1	0	20.6299	75	0	1	67	0.817073	1	172	127	106	41	131	0	1	0	0	1	2	0	1	0	1	2	0	0	1	1	0	0	1	1	0	1	1	0	0
190	NOT SPECIFIED	44.6	75	132.5	50	0	10.8	1	2	1	0	25.4041	95	1	3	84	0.633962	1	171	131	82	63	107.7	0	1	0	0	1	2	0	0	0	0	2	0	0	1	1	0	0	1	1	0	0	0	1	2
23	REGULAR	26.3	5	124	10	0	10.9	1	2	1	0	17.1046	50	0	1				167	93	69	80	87.2	0	0	0	0	0	1	0	0	0	0	0	0	0	0	0	0	0	0	1	0	0	0	0	0
178	REGULAR	26.3	10	124	10	0	10.9	1	2	1	0	17.1046	50	0	1				167	93	69	80	87.2	0	0	0	0	0	1	0	0	0	0	0	0	0	0	0	0	0	0	1	0	0	0	0	0
37	REGULAR	22.3	2	123.5	10	1	10.9	1	2	1	0	14.6208	10	0	1	54	0.437247	0	194	168	116	44	150	0	1	0	1	1	2	0	1	1	2	2	0	0	1	1	0	0	1	1	1	1	1	0	0
247	REGULAR	39.8	50	132.5	25	0	11	1	3	2	1	22.67	90	1	2				163	91	101	44	118.7	0	0	0	0	0	1	0	1	0	0	0	0	0	0	0	0	0	0	1	0	1	0	0	1
140	REGULAR	32	25	126.5	10	1	11	1	3	2	1	19.9972	75	0	1				164	54	109	44	120.2	0	0	0	0	0	0	0	1	0	1	0	0	0	0	0	0	0	0	0	0	1	1	0	0
234	REGULAR	28.8	10	124.5	10	1	11.1	1	3	2	1	18.5803	50	0	1				117	59	70	35	82.1	0	0	0	0	0	0	1	2	0	0	3	0	0	1	1	0	0	0	0	0	1	0	0	0
302	REGULAR	27.3	10	126	10	0	11.2	1	3	2	1	17.1958	25	0	1	61.5	0.804974	1	96	79	55	26	70.3	0	0	0	0	0	0	1	2	0	0	3	0	0	1	1	0	0	0	0	0	1	0	0	0
205	REGULAR	49	75	134.5	50	0	11.2	1	3	2	1	27.0864	95	1	3				173	156	116	26	146.7	0	1	0	1	1	2	1	2	1	2	4	0	0	1	2	1	0	1	1	1	1	1	1	2
312	REGULAR	33.6	25	123.2	5	0	11.3	1	3	2	1	22.137	85	1	2				161	93	98	45	116.3	0	0	0	0	0	1	0	1	0	0	0	0	0	0	0	0	0	0	1	0	1	0	0	1
219	REGULAR	32.6	25	129	10	0	11.3	1	3	2	1	19.5902	75	0	1				168	182	99	33	135	0	0	0	0	1	2	1	2	0	1	4	0	0	1	2	1	0	0	1	0	1	1	0	0
2	REGULAR	28.65	10	130	25	0	11.3	1	3	2	1	16.9527	25	0	1	64	0.492308	0	173	60	129	31	141.8	0	1	0	1	0	0	1	2	0	1	3	0	0	1	1	0	0	1	0	1	1	1	0	0
350	REGULAR	28.6	10	124	5	0	11.3	1	3	2	1	18.6004	75	0	1	65	0.481481	0	173	78	113	45	128.3	0	1	0	1	0	0	0	1	0	1	0	0	0	0	0	0	0	1	0	1	1	1	0	0
240	NO ESPECIFICA	23	2	130	25	1	11.3	1	3	2	1	13.6095	5	0	0	57	0.438462	0	150	74	87	48	102.2	0	0	0	0	0	0	0	0	0	0	0	0	0	0	0	0	0	0	0	0	0	0	0	0
224	REGULAR	37.1	50	137	75	1	11.3	1	3	2	1	19.7666	75	0	1	67	0.489051	0	172	104	106	45	127	0	1	0	0	0	1	0	1	0	1	0	0	0	0	0	0	0	1	1	0	1	1	0	0
187	REGULAR	42.5	75	136.5	50	1	11.4	1	3	2	1	22.8099	90	1	2				200	148	123	47	152.7	1	2	0	1	1	2	0	0	1	2	4	0	0	1	2	0	1	1	1	1	0	1	0	1
135	REGULAR	37.05	50	132	25	0	11.5	1	3	2	1	21.2638	75	0	1	74	0.560606	1	149	132	84	39	110	0	0	0	0	1	2	1	2	0	0	4	0	0	1	2	1	0	0	1	0	1	0	0	0
27	REGULAR	39.6	50	130	10	0	11.5	1	3	2	1	23.432	90	1	2	71	0.546154	1	157	160	91	34	123.4	0	0	0	0	1	2	1	2	0	1	4	0	0	1	2	1	0	0	1	0	1	1	0	1
268	REGULAR	41.5	50	130	10	0	11.6	1	3	2	1	24.5562	95	1	3	71	0.546154	1	168	72	111	43	125	0	0	0	1	0	0	0	1	0	1	0	0	0	0	0	0	0	0	0	1	1	1	1	2
260	REGULAR	41.2	50	142.9	75	1	11.6	1	3	2	1	20.1759	85	1	2	68.5	0.479356	0	174	98	121	33	140.7	0	1	0	1	0	1	1	2	0	1	3	0	0	1	1	0	0	1	1	1	1	1	0	1
211	NOT SPECIFIED	30	10	128.5	10	1	11.7	1	3	2	1	18.1683	50	0	1	63.5	0.494163	0	114	49	62	42	72.1	0	0	0	0	0	0	0	1	0	0	0	0	0	0	0	0	0	0	0	0	1	0	0	0
44	NOT SPECIFIED	24.2	2	129	10	1	11.7	1	3	2	1	14.5424	10	0	1				154	92	100	36	117.9	0	0	0	0	0	1	1	2	0	0	3	0	0	1	1	0	0	0	1	0	1	0	0	0
198	MOSAICISM	40.135	50	147	95	1	11.7	1	3	2	1	18.5733	50	0	1				181	59	115	54	127.2	0	1	0	1	0	0	0	0	0	1	0	0	0	0	0	0	0	1	0	1	0	1	0	0
276	NOT SPECIFIED	28.75	10	119	2	0	11.8	1	3	2	1	20.3022	75	0	1				144	87	92	35	109.4	0	0	0	0	0	0	1	2	0	0	3	0	0	1	1	0	0	0	0	0	1	0	0	0
103	REGULAR	36	25	130	10	1	11.8	1	3	2	1	21.3018	75	0	1	67	0.515385	1	190	158	110	48	142	0	1	0	1	1	2	0	0	0	1	2	0	0	1	1	0	0	1	1	1	0	1	0	0
194	REGULAR	37.2	25	137	50	1	11.9	1	3	2	1	19.8199	75	0	1				153	67	98	42	111.3	0	0	0	0	0	0	0	1	0	0	0	0	0	0	0	0	0	0	0	0	1	0	0	0
75	REGULAR	28.2	5	132	10	0	12	1	3	2	1	16.1846	10	0	1	57	0.431818	0	156	47	95	51	104.8	0	0	0	0	0	0	0	0	0	0	0	0	0	0	0	0	0	0	0	0	0	0	0	0
168	REGULAR	31.95	10	134	25	1	12	1	3	2	1	17.7935	25	0	1				150	52	100	40	110	0	0	0	0	0	0	0	1	0	0	0	0	0	0	0	0	0	0	0	0	1	0	0	0
172	NOT SPECIFIED	33.8	25	144	75	1	12	1	3	2	1	16.3002	10	0	1	66	0.458333	0	159	73	108	37	122.4	0	0	0	0	0	0	1	2	0	1	3	0	0	1	1	0	0	0	0	0	1	1	0	0
188	NOT SPECIFIED	35	25	147	90	1	12.1	1	3	2	1	16.197	10	0	1	58.5	0.397959	0	137	64	84	40	96.8	0	0	0	0	0	0	0	1	0	0	0	0	0	0	0	0	0	0	0	0	1	0	0	0
31	REGULAR	34.4	25	141	50	0	12.2	1	3	2	1	17.303	10	0	1				126	84	78	31	95.2	0	0	0	0	0	0	1	2	0	0	3	0	0	1	1	0	0	0	0	0	1	0	0	0
227	NOT SPECIFIED	29.9	10	130	10	0	12.2	1	3	2	1	17.6923	10	0	1				88	126	37	26	61.7	0	0	0	0	0	1	1	2	0	0	3	0	0	1	1	0	0	0	1	0	1	0	0	0
19	NOT SPECIFIED	41.4	50	139	50	0	12.3	1	3	2	1	21.4275	75	0	1				161	100	94	46	115	0	0	0	0	0	1	0	0	0	0	0	0	0	0	0	0	0	0	1	0	0	0	0	0
238	REGULAR	42.5	50	145	75	1	12.4	1	3	2	1	20.214	75	0	1				159	148	93	37	122.5	0	0	0	0	1	2	1	2	0	1	4	0	0	1	2	1	0	0	1	0	1	1	0	0
160	NOT SPECIFIED	34.3	25	147	90	1	12.4	1	3	2	1	15.873	10	0	1				176	56	117	48	127.9	0	1	0	1	0	0	0	0	0	1	0	0	0	0	0	0	0	1	0	1	0	1	0	0
345	REGULAR	39.5	25	128	2	1	12.5	1	3	2	1	24.1089	85	1	2	80.5	0.609848	1	163	262	78	33	130	0	0	0	0	1	2	1	2	0	1	4	0	0	1	2	1	0	0	1	0	1	1	0	1
346	REGULAR	31	10	132	10	1	12.5	1	3	2	1	17.7916	25	0	1	61	0.638743	1	182	153	120	31	150.8	0	1	0	1	1	2	1	2	1	2	4	0	0	1	2	1	0	1	1	1	1	1	0	0
157	REGULAR	37.8	25	138.5	25	0	12.6	1	3	2	1	19.7057	50	0	1				152	75	94	43	109.2	0	0	0	0	0	0	0	1	0	0	0	0	0	0	0	0	0	0	0	0	1	0	0	0
344	REGULAR	34.75	10	132	10	0	12.7	1	3	2	1	19.9438	50	0	1	68	0.53125	1	181	183	103	41	139.7	0	1	0	0	1	2	0	1	0	1	2	0	0	1	1	0	0	1	1	0	1	1	0	0
196	NOT SPECIFIED	35.5	25	130	2	1	12.7	1	3	2	1	21.0059	75	0	1	71.5	0.55	1	181	118	113	45	136.4	0	1	0	1	0	1	0	1	0	1	0	0	0	0	0	0	0	1	1	1	1	1	0	0
252	REGULAR	30	5	131	10	0	12.8	1	3	2	1	17.4815	10	0	1				160	59	103	45	114.6	0	0	0	0	0	0	0	0	0	0	0	0	0	0	0	0	0	0	0	0	0	0	0	0
293	REGULAR	33.5	10	132	10	0	12.8	1	3	2	1	19.2264	50	0	1				134	87	73	44	89.9	0	0	0	0	0	0	0	1	0	0	0	0	0	0	0	0	0	0	0	0	1	0	0	0
92	REGULAR	29.8	5	129	2	1	12.8	1	3	2	1	17.9076	25	0	1				163	84	104	42	121	0	0	0	0	0	0	0	1	0	1	0	0	0	0	0	0	0	0	0	0	1	1	0	0
11	REGULAR	50	50	146	75	0	13	1	3	2	1	23.4566	75	0	1				138	98	96	23	115.5	0	0	0	0	0	1	1	2	0	0	3	0	0	1	1	0	0	0	1	0	1	0	0	0
279	REGULAR	43.6	50	141.6	50	0	13.3	1	3	2	1	21.745	50	0	1				168	210	90	36	132	0	0	0	0	1	2	1	2	0	1	4	0	0	1	2	1	0	0	1	0	1	1	0	0
102	REGULAR	52.5	75	142.5	25	1	13.3	1	3	2	1	25.8541	75	0	1	86	0.603509	1	216	314	123	30	186.1	1	2	0	1	1	2	1	2	1	2	4	0	1	1	2	1	1	1	1	1	1	1	0	0
28	NOT SPECIFIED	53.4	75	138.4	25	0	13.4	1	3	2	1	27.8785	85	1	2				139	250	52	38	101.5	0	0	0	0	1	2	1	2	0	0	4	0	0	1	2	1	0	0	1	0	1	0	0	1
218	REGULAR	35	10	138	10	1	13.4	1	3	2	1	18.3785	25	0	1				126	67	84	29	97.3	0	0	0	0	0	0	1	2	0	0	3	0	0	1	1	0	0	0	0	0	1	0	0	0
195	TRANSLOCATION	48	50	142	10	1	13.7	1	3	2	1	23.8048	75	0	1				161	93	98	44	117	0	0	0	0	0	1	0	1	0	0	0	0	0	0	0	0	0	0	1	0	1	0	0	0
43	REGULAR	37.9	10	147.5	50	1	13.8	1	3	2	1	17.4203	10	0	1				117	57	73	32	84.6	0	0	0	0	0	0	1	2	0	0	3	0	0	1	1	0	0	0	0	0	1	0	0	0
294	REGULAR	43.3	25	143.4	25	1	13.9	1	3	2	1	21.0567	75	0	1	68	0.474198	0	136	52	76	49	86.6	0	0	0	0	0	0	0	0	0	0	0	0	0	0	0	0	0	0	0	0	0	0	0	0
50	REGULAR	53.1	50	153	75	1	13.9	1	3	2	1	22.6836	75	0	1	79	0.51634	1	131	185	59	35	96.2	0	0	0	0	1	2	1	2	0	0	4	0	0	1	2	1	0	0	1	0	1	0	0	0
81	NOT SPECIFIED	44.5	25	140	25	0	14	1	3	2	1	22.7041	50	0	1	88	0.628571	1	116	46	60	47	68.9	0	0	0	0	0	0	0	0	0	0	0	0	0	0	0	0	0	0	0	0	0	0	0	0
381	REGULAR	47.5	25	142	10	1	14.1	1	3	2	1	23.5568	50	0	1				147	100	79	48	99.3	0	0	0	0	0	1	0	0	0	0	0	0	0	0	0	0	0	0	1	0	0	0	0	0
150	REGULAR	48.3	50	144	50	0	14.3	1	3	2	1	23.2928	50	0	1	85	0.590278	1	142	100	78	44	97.7	0	0	0	0	0	1	0	1	0	0	0	0	0	0	0	0	0	0	1	0	1	0	0	0
313	REGULAR	32.2	5	125	2	0	14.4	1	3	2	1	20.608	50	0	1	70	0.714286	1	174	210	90	42	132.3	0	1	0	0	1	2	0	1	0	1	2	0	0	1	1	0	0	1	1	0	1	1	0	0
100	NOT SPECIFIED	48.7	50	142.8	50	0	14.5	1	3	2	1	23.8821	75	0	1	78	0.546218	1	158	90	104	36	121.8	0	0	0	0	0	1	1	2	0	1	3	0	0	1	1	0	0	0	1	0	1	1	0	0
143	NOT SPECIFIED	35.65	10	142.5	50	0	14.5	1	3	2	1	17.5562	10	0	1				133	91	72	43	90.2	0	0	0	0	0	1	0	1	0	0	0	0	0	0	0	0	0	0	1	0	1	0	0	0
63	MOSAICISM	38.5	10	135	10	0	14.5	1	3	2	1	21.1248	50	0	1	71	0.525926	1	173	117	107	43	130.2	0	1	0	0	0	1	0	1	0	1	0	0	0	0	0	0	0	1	1	0	1	1	0	0
296	MOSAICISM	38.5	10	135	10	0	14.5	1	3	2	1	21.1248	50	0	1	71	0.696078	1	173	117	107	43	130.2	0	1	0	0	0	1	0	1	0	1	0	0	0	0	0	0	0	1	1	0	1	1	0	0
147	REGULAR	33	2	130	5	0	14.5	1	3	2	1	19.5266	25	0	1	70	0.538462	1	225	298	132	33	191.7	1	2	1	2	1	2	1	2	1	2	4	0	1	1	2	1	1	1	1	1	1	1	0	0
304	NOT SPECIFIED	30.5	2	134	10	0	14.6	1	3	2	1	16.986	10	0	1	61	0.648936	1	127	62	86	29	98.2	0	0	0	0	0	0	1	2	0	0	3	0	0	1	1	0	0	0	0	0	1	0	0	0
105	REGULAR	45.3	25	148	75	0	14.6	1	3	2	1	20.6812	50	0	1	76	0.513514	1	196	177	118	43	153.3	0	1	0	1	1	2	0	1	1	2	2	0	0	1	1	0	0	1	1	1	1	1	0	0
96	NOT SPECIFIED	80.2	90	157	75	1	14.7	1	3	2	1	32.5368	95	1	3	103	0.656051	1	144	150	87	27	116.9	0	0	0	0	1	2	1	2	0	0	4	0	0	1	2	1	0	0	1	0	1	0	1	2
47	REGULAR	48.5	25	135	2	1	14.8	1	3	2	1	26.6118	85	1	2	78	0.577778	1	93	70	48	32	61.5	0	0	0	0	0	0	1	2	0	0	3	0	0	1	1	0	0	0	0	0	1	0	0	1
263	REGULAR	52	25	147	25	1	14.8	1	3	2	1	24.064	75	0	1				182	83	117	49	133.4	0	1	0	1	0	0	0	0	0	1	0	0	0	0	0	0	0	1	0	1	0	1	0	0
332	REGULAR	58.75	50	156	50	1	14.8	1	3	2	1	24.1412	75	0	1	85	0.62963	1	193	105	130	42	151.1	0	1	1	2	0	1	0	1	1	2	1	0	0	1	1	0	0	1	1	1	1	1	0	0
131	REGULAR	52.6	50	139	25	0	14.9	1	3	2	1	27.2243	85	1	2	81.5	0.586331	1	163	74	98	50	113	0	0	0	0	0	0	0	0	0	0	0	0	0	0	0	0	0	0	0	0	0	0	0	1
354	REGULAR	47.5	10	137.5	2	1	15.2	1	3	2	1	25.124	50	0	1	78	1.01828	1	145	109	92	32	113.4	0	0	0	0	0	1	1	2	0	0	3	0	0	1	1	0	0	0	1	0	1	0	0	0
353	REGULAR	62.3	50	157	50	1	15.3	1	3	2	1	25.2749	50	0	1				128	63	75	40	88	0	0	0	0	0	0	0	1	0	0	0	0	0	0	0	0	0	0	0	0	1	0	0	0
360	NOT SPECIFIED	51	25	144	10	1	15.4	1	3	2	1	24.5949	50	0	1	84	0.626866	1	146	92	87	41	105.2	0	0	0	0	0	1	0	1	0	0	0	0	0	0	0	0	0	0	1	0	1	0	0	0
208	REGULAR	40.5	5	146	10	1	15.4	1	3	2	1	18.9998	10	0	1				118	126	64	29	89	0	0	0	0	0	1	1	2	0	0	3	0	0	1	1	0	0	0	1	0	1	0	0	0
264	MOSAICISM	66.9	75	159	75	1	15.4	1	3	2	1	26.4626	75	0	1	95	0.597484	1	176	383	75	24	151.8	0	1	0	0	1	2	1	2	1	2	4	0	0	1	2	1	0	1	1	0	1	1	0	0
106	REGULAR	28.1	2	137.6	10	0	15.5	1	3	2	1	14.8412	5	0	0				172	116	89	60	111.9	0	1	0	0	0	1	0	0	0	0	0	0	0	0	0	0	0	1	1	0	0	0	0	0
183	NOT SPECIFIED	47	25	135	10	0	15.6	1	3	2	1	25.7888	85	1	2				122	114	67	32	89.8	0	0	0	0	1	2	1	2	0	0	4	0	0	1	2	1	0	0	1	0	1	0	0	1
34	REGULAR	45.65	25	143.5	50	0	15.7	1	3	2	1	22.1685	25	0	1				160	103	99	41	119.5	0	0	0	0	0	1	0	1	0	0	0	0	0	0	0	0	0	0	1	0	1	0	0	0
223	MOSAICISM	42.5	10	131	2	0	15.8	1	3	2	1	24.7655	50	0	1	81	0.618321	1	151	36	101	43	108	0	0	0	0	0	0	0	1	0	0	0	0	0	0	0	0	0	0	0	0	1	0	0	0
25	TRANSLOCATION	42.8	5	148	10	1	15.8	1	3	2	1	19.5398	10	0	1				141	67	97	31	110.4	0	0	0	0	0	0	1	2	0	0	3	0	0	1	1	0	0	0	0	0	1	0	0	0
249	REGULAR	47.8	25	147.5	75	0	15.9	1	3	2	1	21.9707	25	0	1				135	152	67	38	97.3	0	0	0	0	1	2	1	2	0	0	4	0	0	1	2	1	0	0	1	0	1	0	0	0
161	REGULAR	41	10	142	25	0	16.1	1	3	2	1	20.3333	25	0	1				134	93	69	46	87.6	0	0	0	0	0	1	0	0	0	0	0	0	0	0	0	0	0	0	1	0	0	0	0	0
95	REGULAR	57.5	50	143.8	50	0	16.2	1	3	2	1	27.8067	75	0	1				182	107	119	42	140	0	1	0	1	0	1	0	1	0	1	0	0	0	0	0	0	0	1	1	1	1	1	0	0
281	REGULAR	44.9	10	132	5	0	16.2	1	3	2	1	25.7691	75	0	1				241	271	156	31	209.8	1	2	1	2	1	2	1	2	1	2	4	0	1	1	2	1	1	1	1	1	1	1	0	0
236	REGULAR	75	75	157	50	1	16.2	1	3	2	1	30.4272	90	1	2	89	0.566879	1	146	71	98	33	112.6	0	0	0	0	0	0	1	2	0	0	3	0	0	1	1	0	0	0	0	0	1	0	0	1
348	REGULAR	49	10	154	25	1	16.5	1	3	2	1	20.6612	25	0	1	75	0.669643	1	151	94	100	32	119.1	0	0	0	0	0	1	1	2	0	0	3	0	0	1	1	0	0	0	1	0	1	0	0	0
79	MOSAICISM	45.7	5	145	5	1	16.5	1	3	2	1	21.736	25	0	1				190	103	123	47	143.4	0	1	0	1	0	1	0	0	0	1	0	0	0	0	0	0	0	1	1	1	0	1	0	0
145	REGULAR	51.55	10	144	5	1	16.6	1	3	2	1	24.8601	75	0	1				144	94	105	20	124.1	0	0	0	0	0	1	1	2	0	1	3	0	0	1	1	0	0	0	1	0	1	1	0	0
248	NOT SPECIFIED	69.6	75	153.3	25	1	16.6	1	3	2	1	29.6159	90	1	2	97.5	0.636008	1	199	285	111	32	167.5	0	1	0	1	1	2	1	2	1	2	4	0	0	1	2	1	0	1	1	1	1	1	0	1
242	NOT SPECIFIED	39.3	5	146.7	50	0	16.7	1	3	2	1	18.2613	10	0	1				164	121	92	48	115.9	0	0	0	0	0	1	0	0	0	0	0	0	0	0	0	0	0	0	1	0	0	0	0	0
174	NOT SPECIFIED	50.05	10	144.3	5	1	16.8	1	3	2	1	24.0365	50	0	1				130	122	73	33	97.3	0	0	0	0	0	1	1	2	0	0	3	0	0	1	1	0	0	0	1	0	1	0	0	0
340	REGULAR	51	10	125	2	1	17.1	1	3	2	1	32.64	95	1	3	76	0.487179	0	168	159	92	43	125	0	0	0	0	1	2	0	1	0	1	2	0	0	1	1	0	0	0	1	0	1	1	1	2
341	NOT SPECIFIED	66	50	156	50	1	17.2	1	3	2	1	27.1203	75	0	1	91	0.758966	1	166	144	98	39	126.9	0	0	0	0	1	2	1	2	0	1	4	0	0	1	2	1	0	0	1	0	1	1	0	0
383	NOT SPECIFIED	58.7	25	145	5	1	17.3	1	3	2	1	27.9191	90	1	2	90.5	0.786957	1	143	157	72	40	102.9	0	0	0	0	1	2	0	1	0	0	2	0	0	1	1	0	0	0	1	0	1	0	0	1
169	REGULAR	33.1	2	137	10	0	17.4	1	3	2	1	17.6355	5	0	0				120	97	63	38	82	0	0	0	0	0	1	1	2	0	0	3	0	0	1	1	0	0	0	1	0	1	0	0	0
13	REGULAR	49.55	25	141	25	0	17.4	1	3	2	1	24.9233	75	0	1				164	130	102	36	127.7	0	0	0	0	1	2	1	2	0	1	4	0	0	1	2	1	0	0	1	0	1	1	0	0
378	REGULAR	39.1	5	138	10	0	17.4	1	3	2	1	20.5314	25	0	1				150	282	63	31	119.2	0	0	0	0	1	2	1	2	0	0	4	0	0	1	2	1	0	0	1	0	1	0	0	0
137	REGULAR	49.55	25	142.3	25	0	17.5	1	3	2	1	24.47	75	0	1	78	0.548138	1	156	74	91	51	105.4	0	0	0	0	0	0	0	0	0	0	0	0	0	0	0	0	0	0	0	0	0	0	0	0
376	NOT SPECIFIED	40.4	5	141	25	0	17.5	1	3	2	1	20.3209	25	0	1				132	105	75	36	96.2	0	0	0	0	0	1	1	2	0	0	3	0	0	1	1	0	0	0	1	0	1	0	0	0
148	REGULAR	46	10	136	10	0	17.6	1	3	2	1	24.8702	75	0	1	73	0.536765	1	166	121	105	37	128.7	0	0	0	0	0	1	1	2	0	1	3	0	0	1	1	0	0	0	1	0	1	1	0	0
29	NOT SPECIFIED	47	2	143	2	1	17.6	1	3	2	1	22.984	50	0	1				190	128	128	36	154	0	1	0	1	0	1	1	2	1	2	3	0	0	1	1	0	0	1	1	1	1	1	0	0
20	NOT SPECIFIED	43	10	148.3	75	0	17.7	1	3	2	1	19.5518	25	0	1	67	0.451787	0	164	121	92	48	115.9	0	0	0	0	0	1	0	0	0	0	0	0	0	0	0	0	0	0	1	0	0	0	0	0
57	NOT SPECIFIED	41.45	2	141	2	1	17.7	1	3	2	1	20.8491	50	0	1				147	122	83	40	107.1	0	0	0	0	0	1	1	2	0	0	3	0	0	1	1	0	0	0	1	0	1	0	0	0
382	REGULAR	59.9	25	155	25	1	17.7	1	3	2	1	24.9324	75	0	1				148	156	84	33	115.5	0	0	0	0	1	2	1	2	0	0	4	0	0	1	2	1	0	0	1	0	1	0	0	0
167	REGULAR	39.2	5	127	2	0	17.8	1	3	2	1	24.304	75	0	1				211	130	127	58	153.2	1	2	0	1	1	2	0	0	1	2	4	0	0	1	2	0	1	1	1	1	0	1	0	0
365	REGULAR	45.7	10	132	5	0	17.8	1	3	2	1	26.2282	75	0	1				204	176	121	47	156.6	1	2	0	1	1	2	0	0	1	2	4	0	0	1	2	0	1	1	1	1	0	1	0	0
361	REGULAR	44.7	10	134	5	0	18	1	3	2	1	24.8942	50	0	1				100	44	49	43	57.4	0	0	0	0	0	0	0	1	0	0	0	0	0	0	0	0	0	0	0	0	1	0	0	0
369	REGULAR	41	5	131	2	0	18	1	3	2	1	23.8914	50	0	1				152	58	94	47	105.4	0	0	0	0	0	0	0	0	0	0	0	0	0	0	0	0	0	0	0	0	0	0	0	0
372	REGULAR	41	5	146	50	0	18	1	3	2	1	19.2344	10	0	1				169	64	116	40	129.2	0	0	0	1	0	0	1	2	0	1	3	0	0	1	1	0	0	0	0	1	1	1	0	0
358	REGULAR	44.4	10	141.5	25	0	18	1	3	2	1	22.1753	50	0	1				136	76	70	51	85.2	0	0	0	0	0	0	0	0	0	0	0	0	0	0	0	0	0	0	0	0	0	0	0	0
375	REGULAR	43.1	5	137.6	10	0	18	1	3	2	1	22.7636	50	0	1	75.5	0.535461	1	121	146	66	26	94.8	0	0	0	0	1	2	1	2	0	0	4	0	0	1	2	1	0	0	1	0	1	0	0	0
385	MOSAICISM	60	50	142	25	0	18	1	3	2	1	29.756	85	1	2				170	72	99	56	113.7	0	1	0	0	0	0	0	0	0	0	0	0	0	0	0	0	0	1	0	0	0	0	0	1
362	REGULAR	48.65	10	134.5	5	0	18	1	3	2	1	26.8929	75	0	1				174	80	114	44	129.6	0	1	0	1	0	0	0	1	0	1	0	0	0	0	0	0	0	1	0	1	1	1	0	0
370	NOT SPECIFIED	46	10	142	25	0	18	1	3	2	1	22.8129	50	0	1				177	84	115	45	131.7	0	1	0	1	0	0	0	0	0	1	0	0	0	0	0	0	0	1	0	1	0	1	0	0
357	REGULAR	60.5	50	148.6	75	0	18	1	3	2	1	27.3979	75	0	1				180	84	120	44	136.3	0	1	0	1	0	0	0	1	0	1	0	0	0	0	0	0	0	1	0	1	1	1	0	0
366	REGULAR	62.7	50	139.5	25	0	18	1	3	2	1	32.2195	95	1	3				224	111	143	59	164.8	1	2	1	2	0	1	0	0	1	2	1	0	0	1	1	0	0	1	1	1	0	1	1	2
257	MOSAICISM	40	2	146	5	1	18	1	3	2	1	18.7652	10	0	1				136	60	86	38	97.6	0	0	0	0	0	0	1	2	0	0	3	0	0	1	1	0	0	0	0	0	1	0	0	0
359	REGULAR	48.8	5	152	25	1	18	1	3	2	1	21.1219	50	0	1				164	67	108	42	121.6	0	0	0	0	0	0	0	1	0	1	0	0	0	0	0	0	0	0	0	0	1	1	0	0
298	REGULAR	49	5	154.6	25	1	18	1	3	2	1	20.5011	25	0	1	75	0.646552	1	162	105	99	42	120.2	0	0	0	0	0	1	0	1	0	1	0	0	0	0	0	0	0	0	1	0	1	1	0	0
326	TRANSLOCATION	57.8	25	144	2	1	18	1	3	2	1	27.8742	90	1	2				144	120	89	32	112.5	0	0	0	0	0	1	1	2	0	0	3	0	0	1	1	0	0	0	1	0	1	0	0	1

## Sheet: Hoja2
sex	0 = female, 1 = male
age 2 a 9 años	0 = 2 a 9 years, 1 = 10 a 18 years
age 4 groups	0 = 2 a 4, 1 = 5 a 7, 2 = 8 a 10, 3 = 11 a 18 years
age 3 groups	0 = 2 a 7, 1 = 8 a 10, 2 = 11 a 18 years
age 11 a 18	0 = 2 a 10, 1 = 11 a 18 years
overweight_obesity	0 = no, 1 = yes
nutrition	0 = low weight, 1 = normal, 2 = overweight, 3 = obesity
chol classific	0 = acceptable, 1 = borderline, 2 = high
LDL classific	0 = acceptable, 1 = borderline, 2 = high
TG classific	0 = acceptable, 1 = borderline, 2 = high
HDL classific	0 = acceptable, 1 = borderline, 2 = low
noHDL clasific	0 = acceptable, 1 = borderline, 2 = high
dyslipidemia classification	0 = normal, 1 = high cholesterol and/or LDL, 2 = high triglycerid, 3 = HDL low, 4 = combined dyslipidemia
high chol and low HDL	1 = high cholesterol and low hdl
simple classif	0 = without dyslipidemia, 1 = isolated dyslipidemia, 2 = combined dyslipidemia
nutrition 2	0 = low weight or normal, 1 = overweight, 2 = obesity
all dichotomous variables	0 = no, 1 = yes
